# Supplementary material for: Discovery of potent measles virus fusion inhibitor peptides via structure-guided derivatization
Source: RSC Med Chem. 2025 Jan 24;16(4):1619–25. doi: 10.1039/d4md01006j (PMC11799930; doi:10.1039/d4md01006j)
Supplement: MD-016-D4MD01006J-s001 [file MD-016-D4MD01006J-s001.pdb]

ATOM      1  C   UNK A   0     -29.358 -23.830 -38.059  1.00  0.00           C
ATOM      2  N   UNK A   0     -28.445 -23.355 -37.020  1.00  0.00           N
ATOM      3  C   UNK A   0     -27.196 -23.872 -36.844  1.00  0.00           C
ATOM      4  O   UNK A   0     -26.783 -24.746 -37.596  1.00  0.00           O
ATOM      5  H   UNK A   0     -28.765 -22.624 -36.367  1.00  0.00           H
ATOM      6  C   UNK A   0     -26.318 -23.379 -35.702  1.00  0.00           C
ATOM      7  N   UNK A   0     -25.277 -22.481 -36.193  1.00  0.00           N
ATOM      8  C   UNK A   0     -25.523 -21.181 -36.512  1.00  0.00           C
ATOM      9  O   UNK A   0     -26.648 -20.714 -36.382  1.00  0.00           O
ATOM     10  H   UNK A   0     -24.310 -22.826 -36.296  1.00  0.00           H
ATOM     11  O   UNK A   0     -24.508 -20.412 -36.986  1.00  0.00           O
ATOM     12  C   UNK A   0     -23.438 -20.865 -37.737  1.00  0.00           C
ATOM     13  C   UNK A   0     -23.537 -20.308 -39.128  1.00  0.00           C
ATOM     14  C   UNK A   0     -24.349 -20.922 -40.097  1.00  0.00           C
ATOM     15  C   UNK A   0     -24.429 -20.391 -41.388  1.00  0.00           C
ATOM     16  C   UNK A   0     -23.701 -19.244 -41.720  1.00  0.00           C
ATOM     17  C   UNK A   0     -22.892 -18.628 -40.762  1.00  0.00           C
ATOM     18  C   UNK A   0     -22.807 -19.158 -39.471  1.00  0.00           C
ATOM     19  C   UNK A   0     -25.689 -24.598 -34.987  1.00  0.00           C
ATOM     20  C   UNK A   0     -25.270 -24.289 -33.569  1.00  0.00           C
ATOM     21  C   UNK A   0     -25.600 -23.057 -32.977  1.00  0.00           C
ATOM     22  C   UNK A   0     -25.213 -22.780 -31.662  1.00  0.00           C
ATOM     23  C   UNK A   0     -24.498 -23.729 -30.926  1.00  0.00           C
ATOM     24  C   UNK A   0     -24.169 -24.958 -31.504  1.00  0.00           C
ATOM     25  C   UNK A   0     -24.553 -25.239 -32.818  1.00  0.00           C
ATOM     26  C   UNK A   0     -29.170 -23.096 -39.379  1.00  0.00           C
ATOM     27  O   UNK A   0     -28.969 -21.888 -39.384  1.00  0.00           O
ATOM     28  N   UNK A   0     -29.211 -23.797 -40.551  1.00  0.00           N
ATOM     29  H   UNK A   0     -29.358 -24.817 -40.506  1.00  0.00           H
ATOM     30  C   UNK A   0     -29.042 -23.209 -41.876  1.00  0.00           C
ATOM     31  C   UNK A   0     -30.181 -22.231 -42.141  1.00  0.00           C
ATOM     32  O   UNK A   0     -31.301 -22.692 -42.309  1.00  0.00           O
ATOM     33  N   UNK A   0     -30.019 -20.885 -42.179  1.00  0.00           N
ATOM     34  H   UNK A   0     -29.110 -20.433 -42.014  1.00  0.00           H
ATOM     35  H   UNK A   0     -30.829 -20.274 -42.358  1.00  0.00           H
ATOM     36  C   UNK A   0     -27.605 -22.653 -42.059  1.00  0.00           C
ATOM     37  C   UNK A   0     -26.818 -23.423 -43.141  1.00  0.00           C
ATOM     38  C   UNK A   0     -25.639 -24.222 -42.566  1.00  0.00           C
ATOM     39  N   UNK A   0     -25.809 -25.656 -42.712  1.00  0.00           N
ATOM     40  C   UNK A   0     -26.270 -26.479 -41.637  1.00  0.00           C
ATOM     41  N   UNK A   0     -26.380 -27.751 -41.811  1.00  0.00           N
ATOM     42  N   UNK A   0     -26.612 -25.913 -40.375  1.00  0.00           N
ATOM     43  H   UNK A   0     -26.140 -28.185 -42.715  1.00  0.00           H
ATOM     44  H   UNK A   0     -26.711 -28.362 -41.050  1.00  0.00           H
ATOM     45  H   UNK A   0     -26.537 -24.903 -40.194  1.00  0.00           H
ATOM     46  H   UNK A   0     -26.944 -26.514 -39.606  1.00  0.00           H
ATOM     47  H   UNK A   0     -25.573 -26.106 -43.608  1.00  0.00           H
ATOM     48  C   UNK A   0     -30.826 -23.761 -37.563  1.00  0.00           C
ATOM     49  C   UNK A   0     -31.486 -25.117 -37.371  1.00  0.00           C
ATOM     50  C   UNK A   0     -32.003 -25.474 -36.111  1.00  0.00           C
ATOM     51  C   UNK A   0     -32.617 -26.717 -35.921  1.00  0.00           C
ATOM     52  C   UNK A   0     -32.717 -27.618 -36.982  1.00  0.00           C
ATOM     53  C   UNK A   0     -32.201 -27.281 -38.234  1.00  0.00           C
ATOM     54  C   UNK A   0     -31.588 -26.040 -38.427  1.00  0.00           C
TER      55      UNK A
ATOM     56  CA  ILE C 452     -21.645 -23.249 -35.117  1.00  0.00           C
ATOM     57  CB  ILE C 452     -21.052 -24.301 -34.116  1.00  0.00           C
ATOM     58  CG2 ILE C 452     -21.444 -25.717 -34.464  1.00  0.00           C
ATOM     59  CG1 ILE C 452     -19.531 -24.153 -33.927  1.00  0.00           C
ATOM     60  CD1 ILE C 452     -19.050 -24.447 -32.518  1.00  0.00           C
ATOM     61  CA  SER C 453     -21.553 -20.209 -32.875  1.00  0.00           C
ATOM     62  CB  SER C 453     -22.656 -19.158 -32.977  1.00  0.00           C
ATOM     63  OG  SER C 453     -22.556 -18.392 -34.166  1.00  0.00           O
ATOM     64  HG  SER C 453     -22.158 -17.543 -34.013  1.00  0.00           H
ATOM     65  CA  ASP C 458     -26.715 -18.020 -29.870  1.00  0.00           C
ATOM     66  CB  ASP C 458     -25.550 -17.743 -30.806  1.00  0.00           C
ATOM     67  CG  ASP C 458     -25.750 -16.487 -31.635  1.00  0.00           C
ATOM     68  OD1 ASP C 458     -24.787 -15.713 -31.749  1.00  0.00           O
ATOM     69  OD2 ASP C 458     -26.861 -16.268 -32.163  1.00  0.00           O
ATOM     70  CA  VAL C 459     -26.324 -21.561 -28.508  1.00  0.00           C
ATOM     71  CB  VAL C 459     -25.249 -22.061 -27.519  1.00  0.00           C
ATOM     72  CG2 VAL C 459     -23.828 -21.732 -28.022  1.00  0.00           C
ATOM     73  CG1 VAL C 459     -25.428 -23.554 -27.268  1.00  0.00           C
ATOM     74  CA  THR C 461     -31.551 -19.733 -29.288  1.00  0.00           C
ATOM     75  CB  THR C 461     -31.318 -18.382 -29.949  1.00  0.00           C
ATOM     76  CG2 THR C 461     -31.771 -17.217 -29.086  1.00  0.00           C
ATOM     77  OG1 THR C 461     -29.945 -18.290 -30.344  1.00  0.00           O
ATOM     78  HG1 THR C 461     -29.531 -19.135 -30.213  1.00  0.00           H
ATOM     79  CA  ASN C 462     -30.485 -22.418 -31.731  1.00  0.00           C
ATOM     80  CB  ASN C 462     -29.129 -22.540 -32.417  1.00  0.00           C
ATOM     81  CG  ASN C 462     -29.075 -21.705 -33.692  1.00  0.00           C
ATOM     82  OD1 ASN C 462     -29.743 -21.989 -34.695  1.00  0.00           O
ATOM     83  ND2 ASN C 462     -28.290 -20.635 -33.639  1.00  0.00           N
ATOM     84 2HD2 ASN C 462     -27.739 -20.401 -32.813  1.00  0.00           H
ATOM     85 1HD2 ASN C 462     -28.254 -20.076 -34.491  1.00  0.00           H
ATOM     86  CA  LEU C 463     -31.078 -25.229 -29.201  1.00  0.00           C
ATOM     87  CB  LEU C 463     -30.372 -25.456 -27.870  1.00  0.00           C
ATOM     88  CG  LEU C 463     -30.476 -26.830 -27.177  1.00  0.00           C
ATOM     89  CD1 LEU C 463     -30.261 -28.006 -28.102  1.00  0.00           C
ATOM     90  CD2 LEU C 463     -29.469 -26.906 -25.991  1.00  0.00           C
TER      91      LEU C 463
ATOM     92  CA  SER E 352     -25.840 -16.898 -35.752  1.00  0.00           C
ATOM     93  CB  SER E 352     -26.375 -17.994 -34.830  1.00  0.00           C
ATOM     94  OG  SER E 352     -27.678 -17.678 -34.388  1.00  0.00           O
ATOM     95  HG  SER E 352     -27.649 -17.002 -33.721  1.00  0.00           H
ATOM     96  CA  LEU E 354     -31.197 -17.524 -36.489  1.00  0.00           C
ATOM     97  CB  LEU E 354     -31.347 -18.828 -35.712  1.00  0.00           C
ATOM     98  CG  LEU E 354     -32.630 -19.573 -36.058  1.00  0.00           C
ATOM     99  CD1 LEU E 354     -33.693 -19.338 -34.976  1.00  0.00           C
ATOM    100  CD2 LEU E 354     -33.116 -19.069 -37.372  1.00  0.00           C
TER     101      LEU E 354
ATOM    102  CA  THR F 461     -19.733 -29.288 -31.551  1.00  0.00           C
ATOM    103  CB  THR F 461     -18.382 -29.949 -31.318  1.00  0.00           C
ATOM    104  CG2 THR F 461     -17.216 -29.079 -31.757  1.00  0.00           C
ATOM    105  OG1 THR F 461     -18.296 -30.357 -29.948  1.00  0.00           O
ATOM    106  HG1 THR F 461     -18.332 -31.305 -29.908  1.00  0.00           H
ATOM    107  CA  ASN F 462     -22.418 -31.731 -30.485  1.00  0.00           C
ATOM    108  CB  ASN F 462     -22.540 -32.417 -29.129  1.00  0.00           C
ATOM    109  CG  ASN F 462     -21.664 -33.663 -29.056  1.00  0.00           C
ATOM    110  OD1 ASN F 462     -22.083 -34.783 -29.378  1.00  0.00           O
ATOM    111  ND2 ASN F 462     -20.413 -33.457 -28.661  1.00  0.00           N
ATOM    112 2HD2 ASN F 462     -20.067 -32.534 -28.396  1.00  0.00           H
ATOM    113 1HD2 ASN F 462     -19.827 -34.291 -28.613  1.00  0.00           H
ATOM    114  CA  LEU F 463     -25.229 -29.201 -31.078  1.00  0.00           C
ATOM    115  CB  LEU F 463     -25.456 -27.870 -30.372  1.00  0.00           C
ATOM    116  CG  LEU F 463     -26.834 -27.561 -29.752  1.00  0.00           C
ATOM    117  CD1 LEU F 463     -26.766 -26.840 -28.425  1.00  0.00           C
ATOM    118  CD2 LEU F 463     -27.696 -26.736 -30.753  1.00  0.00           C
ATOM    119  CA  ASN F 465     -23.911 -32.142 -35.339  1.00  0.00           C
ATOM    120  CB  ASN F 465     -23.092 -33.190 -34.594  1.00  0.00           C
ATOM    121  CG  ASN F 465     -22.243 -34.008 -35.510  1.00  0.00           C
ATOM    122  ND2 ASN F 465     -21.340 -33.350 -36.226  1.00  0.00           N
ATOM    123 2HD2 ASN F 465     -20.760 -33.909 -36.852  1.00  0.00           H
ATOM    124 1HD2 ASN F 465     -21.271 -32.333 -36.224  1.00  0.00           H
ATOM    125  OD1 ASN F 465     -22.326 -35.228 -35.513  1.00  0.00           O
ATOM    126  CA  ILE F 467     -28.747 -29.657 -36.040  1.00  0.00           C
ATOM    127  CB  ILE F 467     -28.447 -28.156 -35.899  1.00  0.00           C
ATOM    128  CG2 ILE F 467     -28.697 -27.414 -37.217  1.00  0.00           C
ATOM    129  CG1 ILE F 467     -29.310 -27.596 -34.780  1.00  0.00           C
ATOM    130  CD1 ILE F 467     -28.909 -26.270 -34.309  1.00  0.00           C
ATOM    131  CA  LYS F 469     -28.636 -34.538 -38.433  1.00  0.00           C
ATOM    132  CB  LYS F 469     -28.390 -35.457 -37.233  1.00  0.00           C
ATOM    133  CG  LYS F 469     -27.691 -36.703 -37.627  1.00  0.00           C
ATOM    134  CD  LYS F 469     -26.376 -36.882 -36.956  1.00  0.00           C
ATOM    135  CE  LYS F 469     -25.314 -36.131 -37.753  1.00  0.00           C
ATOM    136  NZ  LYS F 469     -25.410 -36.299 -39.226  1.00  0.00           N
ATOM    137  HZ1 LYS F 469     -25.310 -37.259 -39.553  1.00  0.00           H
ATOM    138  HZ2 LYS F 469     -24.737 -35.694 -39.696  1.00  0.00           H
ATOM    139  HZ3 LYS F 469     -26.281 -35.895 -39.572  1.00  0.00           H
ATOM    140  CA  LEU F 470     -31.965 -32.814 -37.945  1.00  0.00           C
ATOM    141  CB  LEU F 470     -32.215 -31.873 -36.777  1.00  0.00           C
ATOM    142  CG  LEU F 470     -33.300 -32.062 -35.767  1.00  0.00           C
ATOM    143  CD1 LEU F 470     -32.550 -32.196 -34.476  1.00  0.00           C
ATOM    144  CD2 LEU F 470     -34.110 -30.793 -35.758  1.00  0.00           C
ATOM    145  CA  GLU F 471     -31.791 -30.995 -41.324  1.00  0.00           C
ATOM    146  CB  GLU F 471     -30.801 -29.924 -41.749  1.00  0.00           C
ATOM    147  CG  GLU F 471     -31.365 -28.523 -41.596  1.00  0.00           C
ATOM    148  CD  GLU F 471     -30.289 -27.471 -41.419  1.00  0.00           C
ATOM    149  OE1 GLU F 471     -30.445 -26.373 -41.980  1.00  0.00           O
ATOM    150  OE2 GLU F 471     -29.314 -27.705 -40.679  1.00  0.00           O
ATOM    151  CA  ASP F 472     -31.181 -34.348 -43.039  1.00  0.00           C
ATOM    152  CB  ASP F 472     -30.100 -35.380 -42.704  1.00  0.00           C
ATOM    153  CG  ASP F 472     -29.313 -35.818 -43.927  1.00  0.00           C
ATOM    154  OD2 ASP F 472     -29.854 -36.611 -44.734  1.00  0.00           O
ATOM    155  OD1 ASP F 472     -28.160 -35.349 -44.084  1.00  0.00           O
TER     156      ASP F 472
CONECT   56   57   61
CONECT   61   56   62
CONECT   62   61   63   66
CONECT   65   66   70
CONECT   66   67   62   65
CONECT   70   65   71   74
CONECT   74   70   75   79
CONECT   79   74   80   86
CONECT   86   79   87
CONECT   93   92   94   97
CONECT   97   93   96   98
CONECT  102  103  107
CONECT  107  102  108  114
CONECT  114  107  115  119
CONECT  119  114  120  126
CONECT  126  119  127  131
CONECT  131  126  132  140
CONECT  140  131  141  145
CONECT  145  140  146  151
CONECT  151  145  152
END
