# Supplementary material for: Discovery of potent measles virus fusion inhibitor peptides via structure-guided derivatization
Source: RSC Med Chem. 2025 Jan 24;16(4):1619–25. doi: 10.1039/d4md01006j (PMC11799930; doi:10.1039/d4md01006j)
Supplement: MD-016-D4MD01006J-s002 [file MD-016-D4MD01006J-s002.pdb]

ATOM      1  C   UNK A   0     -26.925 -24.142 -37.023  1.00  0.00           C
ATOM      2  O   UNK A   0     -26.366 -24.979 -37.721  1.00  0.00           O
ATOM      3  N   UNK A   0     -28.174 -23.705 -37.342  1.00  0.00           N
ATOM      4  H   UNK A   0     -28.593 -22.955 -36.771  1.00  0.00           H
ATOM      5  C   UNK A   0     -26.207 -23.577 -35.809  1.00  0.00           C
ATOM      6  N   UNK A   0     -25.207 -22.598 -36.224  1.00  0.00           N
ATOM      7  C   UNK A   0     -25.523 -21.289 -36.421  1.00  0.00           C
ATOM      8  O   UNK A   0     -26.660 -20.890 -36.211  1.00  0.00           O
ATOM      9  H   UNK A   0     -24.231 -22.894 -36.381  1.00  0.00           H
ATOM     10  O   UNK A   0     -24.571 -20.440 -36.890  1.00  0.00           O
ATOM     11  C   UNK A   0     -23.427 -20.823 -37.569  1.00  0.00           C
ATOM     12  C   UNK A   0     -23.469 -20.260 -38.960  1.00  0.00           C
ATOM     13  C   UNK A   0     -22.727 -19.118 -39.304  1.00  0.00           C
ATOM     14  C   UNK A   0     -22.782 -18.610 -40.606  1.00  0.00           C
ATOM     15  C   UNK A   0     -23.578 -19.236 -41.572  1.00  0.00           C
ATOM     16  C   UNK A   0     -24.321 -20.369 -41.237  1.00  0.00           C
ATOM     17  C   UNK A   0     -24.268 -20.880 -39.937  1.00  0.00           C
ATOM     18  C   UNK A   0     -25.551 -24.736 -35.028  1.00  0.00           C
ATOM     19  C   UNK A   0     -25.222 -24.346 -33.607  1.00  0.00           C
ATOM     20  C   UNK A   0     -25.655 -23.113 -33.091  1.00  0.00           C
ATOM     21  C   UNK A   0     -25.350 -22.753 -31.774  1.00  0.00           C
ATOM     22  C   UNK A   0     -24.610 -23.617 -30.964  1.00  0.00           C
ATOM     23  C   UNK A   0     -24.176 -24.846 -31.468  1.00  0.00           C
ATOM     24  C   UNK A   0     -24.482 -25.213 -32.782  1.00  0.00           C
ATOM     25  C   UNK A   0     -28.936 -24.222 -38.476  1.00  0.00           C
ATOM     26  C   UNK A   0     -28.383 -23.689 -39.784  1.00  0.00           C
ATOM     27  O   UNK A   0     -28.462 -22.493 -40.036  1.00  0.00           O
ATOM     28  N   UNK A   0     -27.772 -24.536 -40.658  1.00  0.00           N
ATOM     29  H   UNK A   0     -27.714 -25.526 -40.394  1.00  0.00           H
ATOM     30  C   UNK A   0     -27.207 -24.052 -41.909  1.00  0.00           C
ATOM     31  C   UNK A   0     -26.641 -25.117 -42.834  1.00  0.00           C
ATOM     32  O   UNK A   0     -25.461 -25.030 -43.133  1.00  0.00           O
ATOM     33  O   UNK A   0     -27.347 -26.152 -43.344  1.00  0.00           O
ATOM     34  H   UNK A   0     -27.983 -26.695 -42.866  1.00  0.00           H
ATOM     35  C   UNK A   0     -30.438 -23.913 -38.268  1.00  0.00           C
ATOM     36  C   UNK A   0     -31.232 -25.088 -37.729  1.00  0.00           C
ATOM     37  C   UNK A   0     -31.514 -26.187 -38.562  1.00  0.00           C
ATOM     38  C   UNK A   0     -32.234 -27.281 -38.073  1.00  0.00           C
ATOM     39  C   UNK A   0     -32.686 -27.288 -36.751  1.00  0.00           C
ATOM     40  C   UNK A   0     -32.423 -26.200 -35.918  1.00  0.00           C
ATOM     41  C   UNK A   0     -31.701 -25.104 -36.401  1.00  0.00           C
TER      42      UNK A
ATOM     43  CA  ILE C 452     -21.645 -23.249 -35.117  1.00  0.00           C
ATOM     44  CB  ILE C 452     -21.052 -24.301 -34.116  1.00  0.00           C
ATOM     45  CG2 ILE C 452     -21.451 -25.717 -34.459  1.00  0.00           C
ATOM     46  CG1 ILE C 452     -19.530 -24.158 -33.933  1.00  0.00           C
ATOM     47  CD1 ILE C 452     -19.039 -24.493 -32.537  1.00  0.00           C
ATOM     48  CA  SER C 453     -21.553 -20.209 -32.875  1.00  0.00           C
ATOM     49  CB  SER C 453     -22.656 -19.158 -32.977  1.00  0.00           C
ATOM     50  OG  SER C 453     -23.050 -18.926 -34.319  1.00  0.00           O
ATOM     51  HG  SER C 453     -22.319 -18.670 -34.868  1.00  0.00           H
ATOM     52  CA  ASP C 458     -26.715 -18.020 -29.870  1.00  0.00           C
ATOM     53  CB  ASP C 458     -25.550 -17.743 -30.806  1.00  0.00           C
ATOM     54  CG  ASP C 458     -25.749 -16.486 -31.632  1.00  0.00           C
ATOM     55  OD1 ASP C 458     -26.862 -16.308 -32.153  1.00  0.00           O
ATOM     56  OD2 ASP C 458     -24.801 -15.682 -31.770  1.00  0.00           O
ATOM     57  CA  VAL C 459     -26.324 -21.561 -28.508  1.00  0.00           C
ATOM     58  CB  VAL C 459     -25.249 -22.061 -27.519  1.00  0.00           C
ATOM     59  CG2 VAL C 459     -23.828 -21.728 -28.020  1.00  0.00           C
ATOM     60  CG1 VAL C 459     -25.426 -23.555 -27.272  1.00  0.00           C
ATOM     61  CA  THR C 461     -31.551 -19.733 -29.288  1.00  0.00           C
ATOM     62  CB  THR C 461     -31.318 -18.382 -29.949  1.00  0.00           C
ATOM     63  CG2 THR C 461     -31.785 -17.218 -29.092  1.00  0.00           C
ATOM     64  OG1 THR C 461     -29.941 -18.285 -30.330  1.00  0.00           O
ATOM     65  HG1 THR C 461     -29.887 -17.858 -31.177  1.00  0.00           H
ATOM     66  CA  ASN C 462     -30.485 -22.418 -31.731  1.00  0.00           C
ATOM     67  CB  ASN C 462     -29.129 -22.540 -32.417  1.00  0.00           C
ATOM     68  CG  ASN C 462     -29.006 -21.563 -33.582  1.00  0.00           C
ATOM     69  OD1 ASN C 462     -28.692 -20.377 -33.417  1.00  0.00           O
ATOM     70  ND2 ASN C 462     -29.223 -22.082 -34.785  1.00  0.00           N
ATOM     71 2HD2 ASN C 462     -29.482 -23.060 -34.921  1.00  0.00           H
ATOM     72 1HD2 ASN C 462     -29.141 -21.429 -35.564  1.00  0.00           H
ATOM     73  CA  LEU C 463     -31.078 -25.229 -29.201  1.00  0.00           C
ATOM     74  CB  LEU C 463     -30.372 -25.456 -27.870  1.00  0.00           C
ATOM     75  CG  LEU C 463     -29.989 -26.888 -27.445  1.00  0.00           C
ATOM     76  CD1 LEU C 463     -30.580 -27.319 -26.122  1.00  0.00           C
ATOM     77  CD2 LEU C 463     -30.398 -27.901 -28.555  1.00  0.00           C
TER      78      LEU C 463
ATOM     79  CA  SER E 352     -25.840 -16.898 -35.752  1.00  0.00           C
ATOM     80  CB  SER E 352     -26.375 -17.994 -34.830  1.00  0.00           C
ATOM     81  OG  SER E 352     -27.685 -17.688 -34.404  1.00  0.00           O
ATOM     82  HG  SER E 352     -28.068 -18.426 -33.944  1.00  0.00           H
ATOM     83  CA  LEU E 354     -31.197 -17.524 -36.489  1.00  0.00           C
ATOM     84  CB  LEU E 354     -31.347 -18.828 -35.712  1.00  0.00           C
ATOM     85  CG  LEU E 354     -32.641 -19.561 -36.042  1.00  0.00           C
ATOM     86  CD1 LEU E 354     -32.386 -21.071 -36.156  1.00  0.00           C
ATOM     87  CD2 LEU E 354     -33.618 -19.287 -34.952  1.00  0.00           C
TER      88      LEU E 354
ATOM     89  CA  THR F 461     -19.733 -29.288 -31.551  1.00  0.00           C
ATOM     90  CB  THR F 461     -18.382 -29.949 -31.318  1.00  0.00           C
ATOM     91  CG2 THR F 461     -17.216 -29.078 -31.755  1.00  0.00           C
ATOM     92  OG1 THR F 461     -18.297 -30.359 -29.949  1.00  0.00           O
ATOM     93  HG1 THR F 461     -18.587 -31.261 -29.880  1.00  0.00           H
ATOM     94  CA  ASN F 462     -22.418 -31.731 -30.485  1.00  0.00           C
ATOM     95  CB  ASN F 462     -22.540 -32.417 -29.129  1.00  0.00           C
ATOM     96  CG  ASN F 462     -21.657 -33.659 -29.053  1.00  0.00           C
ATOM     97  OD1 ASN F 462     -22.062 -34.777 -29.396  1.00  0.00           O
ATOM     98  ND2 ASN F 462     -20.416 -33.449 -28.631  1.00  0.00           N
ATOM     99 2HD2 ASN F 462     -20.082 -32.527 -28.348  1.00  0.00           H
ATOM    100 1HD2 ASN F 462     -19.825 -34.279 -28.580  1.00  0.00           H
ATOM    101  CA  LEU F 463     -25.229 -29.201 -31.078  1.00  0.00           C
ATOM    102  CB  LEU F 463     -25.456 -27.870 -30.372  1.00  0.00           C
ATOM    103  CG  LEU F 463     -26.841 -27.552 -29.772  1.00  0.00           C
ATOM    104  CD1 LEU F 463     -26.787 -26.867 -28.425  1.00  0.00           C
ATOM    105  CD2 LEU F 463     -27.667 -26.685 -30.767  1.00  0.00           C
ATOM    106  CA  ASN F 465     -23.911 -32.142 -35.339  1.00  0.00           C
ATOM    107  CB  ASN F 465     -23.092 -33.190 -34.594  1.00  0.00           C
ATOM    108  CG  ASN F 465     -22.335 -34.086 -35.518  1.00  0.00           C
ATOM    109  ND2 ASN F 465     -21.299 -33.547 -36.149  1.00  0.00           N
ATOM    110 2HD2 ASN F 465     -20.782 -34.159 -36.780  1.00  0.00           H
ATOM    111 1HD2 ASN F 465     -21.068 -32.556 -36.080  1.00  0.00           H
ATOM    112  OD1 ASN F 465     -22.612 -35.273 -35.600  1.00  0.00           O
ATOM    113  CA  ILE F 467     -28.747 -29.657 -36.040  1.00  0.00           C
ATOM    114  CB  ILE F 467     -28.447 -28.156 -35.899  1.00  0.00           C
ATOM    115  CG2 ILE F 467     -28.614 -27.428 -37.238  1.00  0.00           C
ATOM    116  CG1 ILE F 467     -29.371 -27.578 -34.839  1.00  0.00           C
ATOM    117  CD1 ILE F 467     -28.943 -26.288 -34.299  1.00  0.00           C
ATOM    118  CA  LYS F 469     -28.636 -34.538 -38.433  1.00  0.00           C
ATOM    119  CB  LYS F 469     -28.390 -35.457 -37.233  1.00  0.00           C
ATOM    120  CG  LYS F 469     -27.688 -36.702 -37.626  1.00  0.00           C
ATOM    121  CD  LYS F 469     -26.594 -36.481 -38.609  1.00  0.00           C
ATOM    122  CE  LYS F 469     -25.330 -36.085 -37.851  1.00  0.00           C
ATOM    123  NZ  LYS F 469     -25.092 -36.848 -36.600  1.00  0.00           N
ATOM    124  HZ1 LYS F 469     -25.731 -37.628 -36.448  1.00  0.00           H
ATOM    125  HZ2 LYS F 469     -25.101 -36.221 -35.796  1.00  0.00           H
ATOM    126  HZ3 LYS F 469     -24.124 -37.170 -36.561  1.00  0.00           H
ATOM    127  CA  LEU F 470     -31.965 -32.814 -37.945  1.00  0.00           C
ATOM    128  CB  LEU F 470     -32.215 -31.873 -36.777  1.00  0.00           C
ATOM    129  CG  LEU F 470     -33.351 -32.015 -35.816  1.00  0.00           C
ATOM    130  CD1 LEU F 470     -32.666 -32.264 -34.507  1.00  0.00           C
ATOM    131  CD2 LEU F 470     -34.056 -30.684 -35.779  1.00  0.00           C
ATOM    132  CA  GLU F 471     -31.791 -30.995 -41.324  1.00  0.00           C
ATOM    133  CB  GLU F 471     -30.801 -29.924 -41.749  1.00  0.00           C
ATOM    134  CG  GLU F 471     -31.348 -28.522 -41.552  1.00  0.00           C
ATOM    135  CD  GLU F 471     -30.526 -27.464 -42.260  1.00  0.00           C
ATOM    136  OE1 GLU F 471     -29.700 -26.819 -41.592  1.00  0.00           O
ATOM    137  OE2 GLU F 471     -30.651 -27.307 -43.490  1.00  0.00           O
ATOM    138  CA  ASP F 472     -31.181 -34.348 -43.039  1.00  0.00           C
ATOM    139  CB  ASP F 472     -30.100 -35.380 -42.704  1.00  0.00           C
ATOM    140  CG  ASP F 472     -29.165 -35.645 -43.871  1.00  0.00           C
ATOM    141  OD2 ASP F 472     -29.088 -34.787 -44.782  1.00  0.00           O
ATOM    142  OD1 ASP F 472     -28.494 -36.705 -43.859  1.00  0.00           O
TER     143      ASP F 472
CONECT   43   44   48
CONECT   48   43   49
CONECT   49   48   50   53
CONECT   52   53   57
CONECT   53   49   52   54
CONECT   57   52   58   61
CONECT   61   57   62   66
CONECT   66   67   61   73
CONECT   73   66   74
CONECT   80   79   81   84
CONECT   84   80   83   85
CONECT   89   90   94
CONECT   94   89   95  101
CONECT  101   94  102  106
CONECT  106  101  107  113
CONECT  113  106  114  118
CONECT  118  113  119  127
CONECT  127  118  128  132
CONECT  132  127  133  138
CONECT  138  132  139
END
