# Supplementary material for: Discovery of potent measles virus fusion inhibitor peptides via structure-guided derivatization
Source: RSC Med Chem. 2025 Jan 24;16(4):1619–25. doi: 10.1039/d4md01006j (PMC11799930; doi:10.1039/d4md01006j)
Supplement: MD-016-D4MD01006J-s003 [file MD-016-D4MD01006J-s003.pdb]

HEADER    VIRAL PROTEIN/INHIBITOR                 14-DEC-17   5YZD              
TITLE     CRYSTAL STRUCTURE OF THE PREFUSION FORM OF MEASLES VIRUS FUSION       
TITLE    2 PROTEIN IN COMPLEX WITH A FUSION INHIBITOR PEPTIDE (FIP)             
COMPND    MOL_ID: 1;                                                            
COMPND   2 MOLECULE: GLYCOPROTEIN F2;                                           
COMPND   3 CHAIN: A;                                                            
COMPND   4 ENGINEERED: YES;                                                     
COMPND   5 MOL_ID: 2;                                                           
COMPND   6 MOLECULE: GLYCOPROTEIN F1,MEASLES VIRUS FUSION PROTEIN;              
COMPND   7 CHAIN: C;                                                            
COMPND   8 ENGINEERED: YES;                                                     
COMPND   9 OTHER_DETAILS: THE FUSION PROTEIN OF GLYCOPROTEIN F1,MEASLES VIRUS   
COMPND  10 FUSION PROTEIN AND TAGS;                                             
COMPND  11 MOL_ID: 3;                                                           
COMPND  12 MOLECULE: PEPTIDE CBZ-DPN-PHE-GLY;                                   
COMPND  13 CHAIN: B;                                                            
COMPND  14 ENGINEERED: YES                                                      
SOURCE    MOL_ID: 1;                                                            
SOURCE   2 ORGANISM_SCIENTIFIC: MEASLES VIRUS (STRAIN ICHINOSE-B95A);           
SOURCE   3 ORGANISM_COMMON: MEV;                                                
SOURCE   4 ORGANISM_TAXID: 645098;                                              
SOURCE   5 STRAIN: ICHINOSE-B95A;                                               
SOURCE   6 EXPRESSION_SYSTEM: DROSOPHILA MELANOGASTER;                          
SOURCE   7 EXPRESSION_SYSTEM_TAXID: 7227;                                       
SOURCE   8 EXPRESSION_SYSTEM_CELL: S2;                                          
SOURCE   9 MOL_ID: 2;                                                           
SOURCE  10 ORGANISM_SCIENTIFIC: MEASLES VIRUS (STRAIN ICHINOSE-B95A), MEASLES   
SOURCE  11 VIRUS;                                                               
SOURCE  12 ORGANISM_COMMON: MEV;                                                
SOURCE  13 ORGANISM_TAXID: 645098, 11234;                                       
SOURCE  14 STRAIN: ICHINOSE-B95A, IC-B;                                         
SOURCE  15 EXPRESSION_SYSTEM: DROSOPHILA MELANOGASTER;                          
SOURCE  16 EXPRESSION_SYSTEM_TAXID: 7227;                                       
SOURCE  17 EXPRESSION_SYSTEM_CELL: S2;                                          
SOURCE  18 MOL_ID: 3;                                                           
SOURCE  19 SYNTHETIC: YES;                                                      
SOURCE  20 ORGANISM_SCIENTIFIC: SENDAI VIRUS;                                   
SOURCE  21 ORGANISM_TAXID: 11191                                                
KEYWDS    GLYCOPROTEIN, VIRAL PROTEIN, FUSION PROTEIN, PARAMYXOVIRUS,           
KEYWDS   2 INHIBITOR, VIRAL PROTEIN-INHIBITOR COMPLEX                           
EXPDTA    X-RAY DIFFRACTION                                                     
AUTHOR    T.HASHIGUCHI,Y.FUKUDA,R.MATSUOKA,D.KURODA,M.KUBOTA,Y.SHIROGANE,       
AUTHOR   2 S.WATANABE,K.TSUMOTO,D.KOHDA,R.K.PLEMPER,Y.YANAGI                    
REVDAT   5   23-MAR-22 5YZD    1       HETSYN                                   
REVDAT   4   29-JUL-20 5YZD    1       COMPND REMARK HETNAM LINK                
REVDAT   4 2                   1       SITE   ATOM                              
REVDAT   3   21-MAR-18 5YZD    1       JRNL                                     
REVDAT   2   07-MAR-18 5YZD    1       JRNL                                     
REVDAT   1   21-FEB-18 5YZD    0                                                
JRNL        AUTH   T.HASHIGUCHI,Y.FUKUDA,R.MATSUOKA,D.KURODA,M.KUBOTA,          
JRNL        AUTH 2 Y.SHIROGANE,S.WATANABE,K.TSUMOTO,D.KOHDA,R.K.PLEMPER,        
JRNL        AUTH 3 Y.YANAGI                                                     
JRNL        TITL   STRUCTURES OF THE PREFUSION FORM OF MEASLES VIRUS FUSION     
JRNL        TITL 2 PROTEIN IN COMPLEX WITH INHIBITORS.                          
JRNL        REF    PROC. NATL. ACAD. SCI.        V. 115  2496 2018              
JRNL        REF  2 U.S.A.                                                       
JRNL        REFN                   ESSN 1091-6490                               
JRNL        PMID   29463726                                                     
JRNL        DOI    10.1073/PNAS.1718957115                                      
REMARK   2                                                                      
REMARK   2 RESOLUTION.    2.64 ANGSTROMS.                                       
REMARK   3                                                                      
REMARK   3 REFINEMENT.                                                          
REMARK   3   PROGRAM     : PHENIX (1.11_2567)                                   
REMARK   3   AUTHORS     : PAUL ADAMS,PAVEL AFONINE,VINCENT CHEN,IAN            
REMARK   3               : DAVIS,KRESHNA GOPAL,RALF GROSSE-KUNSTLEVE,           
REMARK   3               : LI-WEI HUNG,ROBERT IMMORMINO,TOM IOERGER,            
REMARK   3               : AIRLIE MCCOY,ERIK MCKEE,NIGEL MORIARTY,              
REMARK   3               : REETAL PAI,RANDY READ,JANE RICHARDSON,               
REMARK   3               : DAVID RICHARDSON,TOD ROMO,JIM SACCHETTINI,           
REMARK   3               : NICHOLAS SAUTER,JACOB SMITH,LAURENT                  
REMARK   3               : STORONI,TOM TERWILLIGER,PETER ZWART                  
REMARK   3                                                                      
REMARK   3    REFINEMENT TARGET : ML                                            
REMARK   3                                                                      
REMARK   3  DATA USED IN REFINEMENT.                                            
REMARK   3   RESOLUTION RANGE HIGH (ANGSTROMS) : 2.64                           
REMARK   3   RESOLUTION RANGE LOW  (ANGSTROMS) : 85.20                          
REMARK   3   MIN(FOBS/SIGMA_FOBS)              : 1.350                          
REMARK   3   COMPLETENESS FOR RANGE        (%) : 100.0                          
REMARK   3   NUMBER OF REFLECTIONS             : 24409                          
REMARK   3                                                                      
REMARK   3  FIT TO DATA USED IN REFINEMENT.                                     
REMARK   3   R VALUE     (WORKING + TEST SET) : 0.193                           
REMARK   3   R VALUE            (WORKING SET) : 0.191                           
REMARK   3   FREE R VALUE                     : 0.232                           
REMARK   3   FREE R VALUE TEST SET SIZE   (%) : 5.100                           
REMARK   3   FREE R VALUE TEST SET COUNT      : 1244                            
REMARK   3                                                                      
REMARK   3  FIT TO DATA USED IN REFINEMENT (IN BINS).                           
REMARK   3   BIN  RESOLUTION RANGE  COMPL.    NWORK NFREE   RWORK  RFREE        
REMARK   3     1 85.2480 -  5.4834    1.00     2673   131  0.1794 0.2240        
REMARK   3     2  5.4834 -  4.3524    1.00     2590   148  0.1568 0.1952        
REMARK   3     3  4.3524 -  3.8022    1.00     2582   139  0.1682 0.1915        
REMARK   3     4  3.8022 -  3.4546    1.00     2566   130  0.1930 0.2070        
REMARK   3     5  3.4546 -  3.2069    1.00     2538   140  0.2114 0.2707        
REMARK   3     6  3.2069 -  3.0179    1.00     2570   146  0.2260 0.3054        
REMARK   3     7  3.0179 -  2.8667    1.00     2532   149  0.2367 0.2783        
REMARK   3     8  2.8667 -  2.7419    1.00     2550   135  0.2464 0.3007        
REMARK   3     9  2.7419 -  2.6363    1.00     2564   126  0.2799 0.3460        
REMARK   3                                                                      
REMARK   3  BULK SOLVENT MODELLING.                                             
REMARK   3   METHOD USED        : FLAT BULK SOLVENT MODEL                       
REMARK   3   SOLVENT RADIUS     : 1.11                                          
REMARK   3   SHRINKAGE RADIUS   : 0.90                                          
REMARK   3   K_SOL              : NULL                                          
REMARK   3   B_SOL              : NULL                                          
REMARK   3                                                                      
REMARK   3  ERROR ESTIMATES.                                                    
REMARK   3   COORDINATE ERROR (MAXIMUM-LIKELIHOOD BASED)     : 0.360            
REMARK   3   PHASE ERROR (DEGREES, MAXIMUM-LIKELIHOOD BASED) : 23.880           
REMARK   3                                                                      
REMARK   3  B VALUES.                                                           
REMARK   3   FROM WILSON PLOT           (A**2) : NULL                           
REMARK   3   MEAN B VALUE      (OVERALL, A**2) : NULL                           
REMARK   3   OVERALL ANISOTROPIC B VALUE.                                       
REMARK   3    B11 (A**2) : NULL                                                 
REMARK   3    B22 (A**2) : NULL                                                 
REMARK   3    B33 (A**2) : NULL                                                 
REMARK   3    B12 (A**2) : NULL                                                 
REMARK   3    B13 (A**2) : NULL                                                 
REMARK   3    B23 (A**2) : NULL                                                 
REMARK   3                                                                      
REMARK   3  TWINNING INFORMATION.                                               
REMARK   3   FRACTION: NULL                                                     
REMARK   3   OPERATOR: NULL                                                     
REMARK   3                                                                      
REMARK   3  DEVIATIONS FROM IDEAL VALUES.                                       
REMARK   3                 RMSD          COUNT                                  
REMARK   3   BOND      :  0.011           3545                                  
REMARK   3   ANGLE     :  1.365           4814                                  
REMARK   3   CHIRALITY :  0.081            582                                  
REMARK   3   PLANARITY :  0.009            610                                  
REMARK   3   DIHEDRAL  :  9.604           2112                                  
REMARK   3                                                                      
REMARK   3  TLS DETAILS                                                         
REMARK   3   NUMBER OF TLS GROUPS  : NULL                                       
REMARK   3                                                                      
REMARK   3  NCS DETAILS                                                         
REMARK   3   NUMBER OF NCS GROUPS : NULL                                        
REMARK   3                                                                      
REMARK   3  OTHER REFINEMENT REMARKS: NULL                                      
REMARK   4                                                                      
REMARK   4 5YZD COMPLIES WITH FORMAT V. 3.30, 13-JUL-11                         
REMARK 100                                                                      
REMARK 100 THIS ENTRY HAS BEEN PROCESSED BY PDBJ ON 28-DEC-17.                  
REMARK 100 THE DEPOSITION ID IS D_1300006160.                                   
REMARK 200                                                                      
REMARK 200 EXPERIMENTAL DETAILS                                                 
REMARK 200  EXPERIMENT TYPE                : X-RAY DIFFRACTION                  
REMARK 200  DATE OF DATA COLLECTION        : 23-FEB-17                          
REMARK 200  TEMPERATURE           (KELVIN) : 100                                
REMARK 200  PH                             : NULL                               
REMARK 200  NUMBER OF CRYSTALS USED        : 1                                  
REMARK 200                                                                      
REMARK 200  SYNCHROTRON              (Y/N) : Y                                  
REMARK 200  RADIATION SOURCE               : PHOTON FACTORY                     
REMARK 200  BEAMLINE                       : BL-1A                              
REMARK 200  X-RAY GENERATOR MODEL          : NULL                               
REMARK 200  MONOCHROMATIC OR LAUE    (M/L) : M                                  
REMARK 200  WAVELENGTH OR RANGE        (A) : 1.1                                
REMARK 200  MONOCHROMATOR                  : NULL                               
REMARK 200  OPTICS                         : NULL                               
REMARK 200                                                                      
REMARK 200  DETECTOR TYPE                  : PIXEL                              
REMARK 200  DETECTOR MANUFACTURER          : DECTRIS EIGER X 4M                 
REMARK 200  INTENSITY-INTEGRATION SOFTWARE : XDS                                
REMARK 200  DATA SCALING SOFTWARE          : AIMLESS                            
REMARK 200                                                                      
REMARK 200  NUMBER OF UNIQUE REFLECTIONS   : 24414                              
REMARK 200  RESOLUTION RANGE HIGH      (A) : 2.636                              
REMARK 200  RESOLUTION RANGE LOW       (A) : 120.496                            
REMARK 200  REJECTION CRITERIA  (SIGMA(I)) : NULL                               
REMARK 200                                                                      
REMARK 200 OVERALL.                                                             
REMARK 200  COMPLETENESS FOR RANGE     (%) : 100.0                              
REMARK 200  DATA REDUNDANCY                : 21.30                              
REMARK 200  R MERGE                    (I) : NULL                               
REMARK 200  R SYM                      (I) : NULL                               
REMARK 200  <I/SIGMA(I)> FOR THE DATA SET  : 18.1000                            
REMARK 200                                                                      
REMARK 200 IN THE HIGHEST RESOLUTION SHELL.                                     
REMARK 200  HIGHEST RESOLUTION SHELL, RANGE HIGH (A) : 2.64                     
REMARK 200  HIGHEST RESOLUTION SHELL, RANGE LOW  (A) : 2.65                     
REMARK 200  COMPLETENESS FOR SHELL     (%) : NULL                               
REMARK 200  DATA REDUNDANCY IN SHELL       : NULL                               
REMARK 200  R MERGE FOR SHELL          (I) : NULL                               
REMARK 200  R SYM FOR SHELL            (I) : NULL                               
REMARK 200  <I/SIGMA(I)> FOR SHELL         : NULL                               
REMARK 200                                                                      
REMARK 200 DIFFRACTION PROTOCOL: SINGLE WAVELENGTH                              
REMARK 200 METHOD USED TO DETERMINE THE STRUCTURE: MOLECULAR REPLACEMENT        
REMARK 200 SOFTWARE USED: PHENIX                                                
REMARK 200 STARTING MODEL: 5YXW                                                 
REMARK 200                                                                      
REMARK 200 REMARK: NULL                                                         
REMARK 280                                                                      
REMARK 280 CRYSTAL                                                              
REMARK 280 SOLVENT CONTENT, VS   (%): 66.63                                     
REMARK 280 MATTHEWS COEFFICIENT, VM (ANGSTROMS**3/DA): 3.69                     
REMARK 280                                                                      
REMARK 280 CRYSTALLIZATION CONDITIONS: SODIUM FORMATE, GLYCEROL, SODIUM         
REMARK 280  ACETATE, VAPOR DIFFUSION, HANGING DROP, TEMPERATURE 293K            
REMARK 290                                                                      
REMARK 290 CRYSTALLOGRAPHIC SYMMETRY                                            
REMARK 290 SYMMETRY OPERATORS FOR SPACE GROUP: I 21 3                           
REMARK 290                                                                      
REMARK 290      SYMOP   SYMMETRY                                                
REMARK 290     NNNMMM   OPERATOR                                                
REMARK 290       1555   X,Y,Z                                                   
REMARK 290       2555   -X+1/2,-Y,Z+1/2                                         
REMARK 290       3555   -X,Y+1/2,-Z+1/2                                         
REMARK 290       4555   X+1/2,-Y+1/2,-Z                                         
REMARK 290       5555   Z,X,Y                                                   
REMARK 290       6555   Z+1/2,-X+1/2,-Y                                         
REMARK 290       7555   -Z+1/2,-X,Y+1/2                                         
REMARK 290       8555   -Z,X+1/2,-Y+1/2                                         
REMARK 290       9555   Y,Z,X                                                   
REMARK 290      10555   -Y,Z+1/2,-X+1/2                                         
REMARK 290      11555   Y+1/2,-Z+1/2,-X                                         
REMARK 290      12555   -Y+1/2,-Z,X+1/2                                         
REMARK 290      13555   X+1/2,Y+1/2,Z+1/2                                       
REMARK 290      14555   -X,-Y+1/2,Z                                             
REMARK 290      15555   -X+1/2,Y,-Z                                             
REMARK 290      16555   X,-Y,-Z+1/2                                             
REMARK 290      17555   Z+1/2,X+1/2,Y+1/2                                       
REMARK 290      18555   Z,-X,-Y+1/2                                             
REMARK 290      19555   -Z,-X+1/2,Y                                             
REMARK 290      20555   -Z+1/2,X,-Y                                             
REMARK 290      21555   Y+1/2,Z+1/2,X+1/2                                       
REMARK 290      22555   -Y+1/2,Z,-X                                             
REMARK 290      23555   Y,-Z,-X+1/2                                             
REMARK 290      24555   -Y,-Z+1/2,X                                             
REMARK 290                                                                      
REMARK 290     WHERE NNN -> OPERATOR NUMBER                                     
REMARK 290           MMM -> TRANSLATION VECTOR                                  
REMARK 290                                                                      
REMARK 290 CRYSTALLOGRAPHIC SYMMETRY TRANSFORMATIONS                            
REMARK 290 THE FOLLOWING TRANSFORMATIONS OPERATE ON THE ATOM/HETATM             
REMARK 290 RECORDS IN THIS ENTRY TO PRODUCE CRYSTALLOGRAPHICALLY                
REMARK 290 RELATED MOLECULES.                                                   
REMARK 290   SMTRY1   1  1.000000  0.000000  0.000000        0.00000            
REMARK 290   SMTRY2   1  0.000000  1.000000  0.000000        0.00000            
REMARK 290   SMTRY3   1  0.000000  0.000000  1.000000        0.00000            
REMARK 290   SMTRY1   2 -1.000000  0.000000  0.000000       85.20350            
REMARK 290   SMTRY2   2  0.000000 -1.000000  0.000000        0.00000            
REMARK 290   SMTRY3   2  0.000000  0.000000  1.000000       85.20350            
REMARK 290   SMTRY1   3 -1.000000  0.000000  0.000000        0.00000            
REMARK 290   SMTRY2   3  0.000000  1.000000  0.000000       85.20350            
REMARK 290   SMTRY3   3  0.000000  0.000000 -1.000000       85.20350            
REMARK 290   SMTRY1   4  1.000000  0.000000  0.000000       85.20350            
REMARK 290   SMTRY2   4  0.000000 -1.000000  0.000000       85.20350            
REMARK 290   SMTRY3   4  0.000000  0.000000 -1.000000        0.00000            
REMARK 290   SMTRY1   5  0.000000  0.000000  1.000000        0.00000            
REMARK 290   SMTRY2   5  1.000000  0.000000  0.000000        0.00000            
REMARK 290   SMTRY3   5  0.000000  1.000000  0.000000        0.00000            
REMARK 290   SMTRY1   6  0.000000  0.000000  1.000000       85.20350            
REMARK 290   SMTRY2   6 -1.000000  0.000000  0.000000       85.20350            
REMARK 290   SMTRY3   6  0.000000 -1.000000  0.000000        0.00000            
REMARK 290   SMTRY1   7  0.000000  0.000000 -1.000000       85.20350            
REMARK 290   SMTRY2   7 -1.000000  0.000000  0.000000        0.00000            
REMARK 290   SMTRY3   7  0.000000  1.000000  0.000000       85.20350            
REMARK 290   SMTRY1   8  0.000000  0.000000 -1.000000        0.00000            
REMARK 290   SMTRY2   8  1.000000  0.000000  0.000000       85.20350            
REMARK 290   SMTRY3   8  0.000000 -1.000000  0.000000       85.20350            
REMARK 290   SMTRY1   9  0.000000  1.000000  0.000000        0.00000            
REMARK 290   SMTRY2   9  0.000000  0.000000  1.000000        0.00000            
REMARK 290   SMTRY3   9  1.000000  0.000000  0.000000        0.00000            
REMARK 290   SMTRY1  10  0.000000 -1.000000  0.000000        0.00000            
REMARK 290   SMTRY2  10  0.000000  0.000000  1.000000       85.20350            
REMARK 290   SMTRY3  10 -1.000000  0.000000  0.000000       85.20350            
REMARK 290   SMTRY1  11  0.000000  1.000000  0.000000       85.20350            
REMARK 290   SMTRY2  11  0.000000  0.000000 -1.000000       85.20350            
REMARK 290   SMTRY3  11 -1.000000  0.000000  0.000000        0.00000            
REMARK 290   SMTRY1  12  0.000000 -1.000000  0.000000       85.20350            
REMARK 290   SMTRY2  12  0.000000  0.000000 -1.000000        0.00000            
REMARK 290   SMTRY3  12  1.000000  0.000000  0.000000       85.20350            
REMARK 290   SMTRY1  13  1.000000  0.000000  0.000000       85.20350            
REMARK 290   SMTRY2  13  0.000000  1.000000  0.000000       85.20350            
REMARK 290   SMTRY3  13  0.000000  0.000000  1.000000       85.20350            
REMARK 290   SMTRY1  14 -1.000000  0.000000  0.000000        0.00000            
REMARK 290   SMTRY2  14  0.000000 -1.000000  0.000000       85.20350            
REMARK 290   SMTRY3  14  0.000000  0.000000  1.000000        0.00000            
REMARK 290   SMTRY1  15 -1.000000  0.000000  0.000000       85.20350            
REMARK 290   SMTRY2  15  0.000000  1.000000  0.000000        0.00000            
REMARK 290   SMTRY3  15  0.000000  0.000000 -1.000000        0.00000            
REMARK 290   SMTRY1  16  1.000000  0.000000  0.000000        0.00000            
REMARK 290   SMTRY2  16  0.000000 -1.000000  0.000000        0.00000            
REMARK 290   SMTRY3  16  0.000000  0.000000 -1.000000       85.20350            
REMARK 290   SMTRY1  17  0.000000  0.000000  1.000000       85.20350            
REMARK 290   SMTRY2  17  1.000000  0.000000  0.000000       85.20350            
REMARK 290   SMTRY3  17  0.000000  1.000000  0.000000       85.20350            
REMARK 290   SMTRY1  18  0.000000  0.000000  1.000000        0.00000            
REMARK 290   SMTRY2  18 -1.000000  0.000000  0.000000        0.00000            
REMARK 290   SMTRY3  18  0.000000 -1.000000  0.000000       85.20350            
REMARK 290   SMTRY1  19  0.000000  0.000000 -1.000000        0.00000            
REMARK 290   SMTRY2  19 -1.000000  0.000000  0.000000       85.20350            
REMARK 290   SMTRY3  19  0.000000  1.000000  0.000000        0.00000            
REMARK 290   SMTRY1  20  0.000000  0.000000 -1.000000       85.20350            
REMARK 290   SMTRY2  20  1.000000  0.000000  0.000000        0.00000            
REMARK 290   SMTRY3  20  0.000000 -1.000000  0.000000        0.00000            
REMARK 290   SMTRY1  21  0.000000  1.000000  0.000000       85.20350            
REMARK 290   SMTRY2  21  0.000000  0.000000  1.000000       85.20350            
REMARK 290   SMTRY3  21  1.000000  0.000000  0.000000       85.20350            
REMARK 290   SMTRY1  22  0.000000 -1.000000  0.000000       85.20350            
REMARK 290   SMTRY2  22  0.000000  0.000000  1.000000        0.00000            
REMARK 290   SMTRY3  22 -1.000000  0.000000  0.000000        0.00000            
REMARK 290   SMTRY1  23  0.000000  1.000000  0.000000        0.00000            
REMARK 290   SMTRY2  23  0.000000  0.000000 -1.000000        0.00000            
REMARK 290   SMTRY3  23 -1.000000  0.000000  0.000000       85.20350            
REMARK 290   SMTRY1  24  0.000000 -1.000000  0.000000        0.00000            
REMARK 290   SMTRY2  24  0.000000  0.000000 -1.000000       85.20350            
REMARK 290   SMTRY3  24  1.000000  0.000000  0.000000        0.00000            
REMARK 290                                                                      
REMARK 290 REMARK: NULL                                                         
REMARK 300                                                                      
REMARK 300 BIOMOLECULE: 1                                                       
REMARK 300 SEE REMARK 350 FOR THE AUTHOR PROVIDED AND/OR PROGRAM                
REMARK 300 GENERATED ASSEMBLY INFORMATION FOR THE STRUCTURE IN                  
REMARK 300 THIS ENTRY.  THE REMARK MAY ALSO  PROVIDE INFORMATION ON             
REMARK 300 BURIED SURFACE AREA.                                                 
REMARK 350                                                                      
REMARK 350 COORDINATES FOR A COMPLETE MULTIMER  REPRESENTING THE KNOWN          
REMARK 350 BIOLOGICALLY SIGNIFICANT OLIGOMERIZATION STATE  OF THE               
REMARK 350 MOLECULE CAN BE GENERATED BY APPLYING BIOMT  TRANSFORMATIONS         
REMARK 350 GIVEN BELOW.  BOTH NON-CRYSTALLOGRAPHIC  AND                         
REMARK 350 CRYSTALLOGRAPHIC OPERATIONS ARE GIVEN.                               
REMARK 350                                                                      
REMARK 350 BIOMOLECULE: 1                                                       
REMARK 350 SOFTWARE USED: UCSF CHIMERA 1.17.3_b42480.                           
REMARK 350 APPLY THE FOLLOWING TO CHAINS: A, B, C, D                            
REMARK 350   BIOMT1   1  1.000000 -0.000000  0.000000        0.00000            
REMARK 350   BIOMT2   1 -0.000000  1.000000 -0.000000        0.00000            
REMARK 350   BIOMT3   1  0.000000 -0.000000  1.000000        0.00000            
REMARK 350   BIOMT1   2  0.000000  0.000000  1.000000        0.00000            
REMARK 350   BIOMT2   2  1.000000 -0.000000  0.000000       -0.00000            
REMARK 350   BIOMT3   2 -0.000000  1.000000  0.000000       -0.00000            
REMARK 350   BIOMT1   3  0.000000  1.000000 -0.000000        0.00000            
REMARK 350   BIOMT2   3  0.000000 -0.000000  1.000000        0.00000            
REMARK 350   BIOMT3   3  1.000000  0.000000  0.000000       -0.00000            
REMARK 465                                                                      
REMARK 465 MISSING RESIDUES                                                     
REMARK 465 THE FOLLOWING RESIDUES WERE NOT LOCATED IN THE                       
REMARK 465 EXPERIMENT. (M=MODEL NUMBER; RES=RESIDUE NAME; C=CHAIN               
REMARK 465 IDENTIFIER; SSSEQ=SEQUENCE NUMBER; I=INSERTION CODE.)                
REMARK 465                                                                      
REMARK 465   M RES C SSSEQI                                                     
REMARK 465     GLY A    19                                                      
REMARK 465     THR A    20                                                      
REMARK 465     PRO A    21                                                      
REMARK 465     THR A    22                                                      
REMARK 465     GLY A    23                                                      
REMARK 465     ALA A   105                                                      
REMARK 465     SER A   106                                                      
REMARK 465     SER A   107                                                      
REMARK 465     ARG A   108                                                      
REMARK 465     ARG A   109                                                      
REMARK 465     HIS A   110                                                      
REMARK 465     LYS A   111                                                      
REMARK 465     ARG A   112                                                      
REMARK 465     PHE C   113                                                      
REMARK 465     ALA C   114                                                      
REMARK 465     GLN C   482                                                      
REMARK 465     CYS C   483                                                      
REMARK 465     CYS C   484                                                      
REMARK 465     ARG C   485                                                      
REMARK 465     SER C   486                                                      
REMARK 465     MET C   487                                                      
REMARK 465     LYS C   488                                                      
REMARK 465     GLY C   489                                                      
REMARK 465     CYS C   490                                                      
REMARK 465     CYS C   491                                                      
REMARK 465     SER C   492                                                      
REMARK 465     THR C   493                                                      
REMARK 465     SER C   494                                                      
REMARK 465     LEU C   495                                                      
REMARK 465     GLU C   496                                                      
REMARK 465     GLY C   497                                                      
REMARK 465     ILE C   498                                                      
REMARK 465     GLU C   499                                                      
REMARK 465     GLY C   500                                                      
REMARK 465     ARG C   501                                                      
REMARK 465     ALA C   502                                                      
REMARK 465     GLY C   503                                                      
REMARK 465     TRP C   504                                                      
REMARK 465     SER C   505                                                      
REMARK 465     HIS C   506                                                      
REMARK 465     PRO C   507                                                      
REMARK 465     GLN C   508                                                      
REMARK 465     PHE C   509                                                      
REMARK 465     GLU C   510                                                      
REMARK 465     LYS C   511                                                      
REMARK 465     GLY C   512                                                      
REMARK 465     GLY C   513                                                      
REMARK 465     GLY C   514                                                      
REMARK 465     SER C   515                                                      
REMARK 465     GLY C   516                                                      
REMARK 465     GLY C   517                                                      
REMARK 465     GLY C   518                                                      
REMARK 465     SER C   519                                                      
REMARK 465     GLY C   520                                                      
REMARK 465     GLY C   521                                                      
REMARK 465     GLY C   522                                                      
REMARK 465     SER C   523                                                      
REMARK 465     TRP C   524                                                      
REMARK 465     SER C   525                                                      
REMARK 465     HIS C   526                                                      
REMARK 465     PRO C   527                                                      
REMARK 465     GLN C   528                                                      
REMARK 465     PHE C   529                                                      
REMARK 465     GLU C   530                                                      
REMARK 465     LYS C   531                                                      
REMARK 470                                                                      
REMARK 470 MISSING ATOM                                                         
REMARK 470 THE FOLLOWING RESIDUES HAVE MISSING ATOMS (M=MODEL NUMBER;           
REMARK 470 RES=RESIDUE NAME; C=CHAIN IDENTIFIER; SSEQ=SEQUENCE NUMBER;          
REMARK 470 I=INSERTION CODE):                                                   
REMARK 470   M RES CSSEQI  ATOMS                                                
REMARK 470     ASP C 481    CG   OD1  OD2                                       
REMARK 500                                                                      
REMARK 500 GEOMETRY AND STEREOCHEMISTRY                                         
REMARK 500 SUBTOPIC: COVALENT BOND ANGLES                                       
REMARK 500                                                                      
REMARK 500 THE STEREOCHEMICAL PARAMETERS OF THE FOLLOWING RESIDUES              
REMARK 500 HAVE VALUES WHICH DEVIATE FROM EXPECTED VALUES BY MORE               
REMARK 500 THAN 6*RMSD (M=MODEL NUMBER; RES=RESIDUE NAME; C=CHAIN               
REMARK 500 IDENTIFIER; SSEQ=SEQUENCE NUMBER; I=INSERTION CODE).                 
REMARK 500                                                                      
REMARK 500 STANDARD TABLE:                                                      
REMARK 500 FORMAT: (10X,I3,1X,A3,1X,A1,I4,A1,3(1X,A4,2X),12X,F5.1)              
REMARK 500                                                                      
REMARK 500 EXPECTED VALUES PROTEIN: ENGH AND HUBER, 1999                        
REMARK 500 EXPECTED VALUES NUCLEIC ACID: CLOWNEY ET AL 1996                     
REMARK 500                                                                      
REMARK 500  M RES CSSEQI ATM1   ATM2   ATM3                                     
REMARK 500    ARG C 268   NE  -  CZ  -  NH1 ANGL. DEV. =   5.5 DEGREES          
REMARK 500    ARG C 268   NE  -  CZ  -  NH2 ANGL. DEV. =  -3.0 DEGREES          
REMARK 500    ARG C 360   NE  -  CZ  -  NH1 ANGL. DEV. =  -3.2 DEGREES          
REMARK 500    ASN C 377   N   -  CA  -  C   ANGL. DEV. = -17.7 DEGREES          
REMARK 500                                                                      
REMARK 500 REMARK: NULL                                                         
REMARK 500                                                                      
REMARK 500 GEOMETRY AND STEREOCHEMISTRY                                         
REMARK 500 SUBTOPIC: TORSION ANGLES                                             
REMARK 500                                                                      
REMARK 500 TORSION ANGLES OUTSIDE THE EXPECTED RAMACHANDRAN REGIONS:            
REMARK 500 (M=MODEL NUMBER; RES=RESIDUE NAME; C=CHAIN IDENTIFIER;               
REMARK 500 SSEQ=SEQUENCE NUMBER; I=INSERTION CODE).                             
REMARK 500                                                                      
REMARK 500 STANDARD TABLE:                                                      
REMARK 500 FORMAT:(10X,I3,1X,A3,1X,A1,I4,A1,4X,F7.2,3X,F7.2)                    
REMARK 500                                                                      
REMARK 500 EXPECTED VALUES: GJ KLEYWEGT AND TA JONES (1996). PHI/PSI-           
REMARK 500 CHOLOGY: RAMACHANDRAN REVISITED. STRUCTURE 4, 1395 - 1400            
REMARK 500                                                                      
REMARK 500  M RES CSSEQI        PSI       PHI                                   
REMARK 500    SER A  50     -162.51     62.06                                   
REMARK 500    ALA C 126      142.73   -170.42                                   
REMARK 500    ASN C 158       17.76   -144.55                                   
REMARK 500    TYR C 277       71.18     61.32                                   
REMARK 500                                                                      
REMARK 500 REMARK: NULL                                                         
REMARK 900                                                                      
REMARK 900 RELATED ENTRIES                                                      
REMARK 900 RELATED ID: 5YXW   RELATED DB: PDB                                   
REMARK 900 APO FORM                                                             
REMARK 900 RELATED ID: 5YZC   RELATED DB: PDB                                   
REMARK 900 A SMALL COMPOUND BOUND FORM                                          
DBREF  5YZD A   20   112  UNP    Q786F3   FUS_MEASC       20    112             
DBREF  5YZD C  113   482  UNP    Q786F3   FUS_MEASC      113    482             
DBREF  5YZD C  483   531  PDB    5YZD     5YZD           483    531             
DBREF  5YZD B    1     4  PDB    5YZD     5YZD             1      4             
SEQADV 5YZD GLY A   19  UNP  Q786F3              EXPRESSION TAG                 
SEQRES   1 A   94  GLY THR PRO THR GLY GLN ILE HIS TRP GLY ASN LEU SER          
SEQRES   2 A   94  LYS ILE GLY VAL VAL GLY ILE GLY SER ALA SER TYR LYS          
SEQRES   3 A   94  VAL MET THR ARG SER SER HIS GLN SER LEU VAL ILE LYS          
SEQRES   4 A   94  LEU MET PRO ASN ILE THR LEU LEU ASN ASN CYS THR ARG          
SEQRES   5 A   94  VAL GLU ILE ALA GLU TYR ARG ARG LEU LEU ARG THR VAL          
SEQRES   6 A   94  LEU GLU PRO ILE ARG ASP ALA LEU ASN ALA MET THR GLN          
SEQRES   7 A   94  ASN ILE ARG PRO VAL GLN SER VAL ALA SER SER ARG ARG          
SEQRES   8 A   94  HIS LYS ARG                                                  
SEQRES   1 C  419  PHE ALA GLY VAL VAL LEU ALA GLY ALA ALA LEU GLY VAL          
SEQRES   2 C  419  ALA THR ALA ALA GLN ILE THR ALA GLY ILE ALA LEU HIS          
SEQRES   3 C  419  GLN SER MET LEU ASN SER GLN ALA ILE ASP ASN LEU ARG          
SEQRES   4 C  419  ALA SER LEU GLU THR THR ASN GLN ALA ILE GLU ALA ILE          
SEQRES   5 C  419  ARG GLN ALA GLY GLN GLU MET ILE LEU ALA VAL GLN GLY          
SEQRES   6 C  419  VAL GLN ASP TYR ILE ASN ASN GLU LEU ILE PRO SER MET          
SEQRES   7 C  419  ASN GLN LEU SER CYS ASP LEU ILE GLY GLN LYS LEU GLY          
SEQRES   8 C  419  LEU LYS LEU LEU ARG TYR TYR THR GLU ILE LEU SER LEU          
SEQRES   9 C  419  PHE GLY PRO SER LEU ARG ASP PRO ILE SER ALA GLU ILE          
SEQRES  10 C  419  SER ILE GLN ALA LEU SER TYR ALA LEU GLY GLY ASP ILE          
SEQRES  11 C  419  ASN LYS VAL LEU GLU LYS LEU GLY TYR SER GLY GLY ASP          
SEQRES  12 C  419  LEU LEU GLY ILE LEU GLU SER ARG GLY ILE LYS ALA ARG          
SEQRES  13 C  419  ILE THR HIS VAL ASP THR GLU SER TYR PHE ILE VAL LEU          
SEQRES  14 C  419  SER ILE ALA TYR PRO THR LEU SER GLU ILE LYS GLY VAL          
SEQRES  15 C  419  ILE VAL HIS ARG LEU GLU GLY VAL SER TYR ASN ILE GLY          
SEQRES  16 C  419  SER GLN GLU TRP TYR THR THR VAL PRO LYS TYR VAL ALA          
SEQRES  17 C  419  THR GLN GLY TYR LEU ILE SER ASN PHE ASP GLU SER SER          
SEQRES  18 C  419  CYS THR PHE MET PRO GLU GLY THR VAL CYS SER GLN ASN          
SEQRES  19 C  419  ALA LEU TYR PRO MET SER PRO LEU LEU GLN GLU CYS LEU          
SEQRES  20 C  419  ARG GLY SER THR LYS SER CYS ALA ARG THR LEU VAL SER          
SEQRES  21 C  419  GLY SER PHE GLY ASN ARG PHE ILE LEU SER GLN GLY ASN          
SEQRES  22 C  419  LEU ILE ALA ASN CYS ALA SER ILE LEU CYS LYS CYS TYR          
SEQRES  23 C  419  THR THR GLY THR ILE ILE ASN GLN ASP PRO ASP LYS ILE          
SEQRES  24 C  419  LEU THR TYR ILE ALA ALA ASP HIS CYS PRO VAL VAL GLU          
SEQRES  25 C  419  VAL ASN GLY VAL THR ILE GLN VAL GLY SER ARG ARG TYR          
SEQRES  26 C  419  PRO ASP ALA VAL TYR LEU HIS ARG ILE ASP LEU GLY PRO          
SEQRES  27 C  419  PRO ILE SER LEU GLU ARG LEU ASP VAL GLY THR ASN LEU          
SEQRES  28 C  419  GLY ASN ALA ILE ALA LYS LEU GLU ASP ALA LYS GLU LEU          
SEQRES  29 C  419  LEU GLU SER SER ASP GLN CYS CYS ARG SER MET LYS GLY          
SEQRES  30 C  419  CYS CYS SER THR SER LEU GLU GLY ILE GLU GLY ARG ALA          
SEQRES  31 C  419  GLY TRP SER HIS PRO GLN PHE GLU LYS GLY GLY GLY SER          
SEQRES  32 C  419  GLY GLY GLY SER GLY GLY GLY SER TRP SER HIS PRO GLN          
SEQRES  33 C  419  PHE GLU LYS                                                  
SEQRES   1 B    4  PHQ DPN PHE GLY                                              
HET    PHQ  B   1      10                                                       
HET    DPN  B   2      11                                                       
HET    NAG  D   1      14                                                       
HET    NAG  D   2      14                                                       
HET    NAG  A 203      14                                                       
HETNAM     PHQ BENZYL CHLOROCARBONATE                                           
HETNAM     DPN D-PHENYLALANINE                                                  
HETNAM     NAG 2-ACETAMIDO-2-DEOXY-BETA-D-GLUCOPYRANOSE                         
HETSYN     NAG N-ACETYL-BETA-D-GLUCOSAMINE; 2-ACETAMIDO-2-DEOXY-BETA-           
HETSYN   2 NAG  D-GLUCOSE; 2-ACETAMIDO-2-DEOXY-D-GLUCOSE; 2-ACETAMIDO-          
HETSYN   3 NAG  2-DEOXY-GLUCOSE; N-ACETYL-D-GLUCOSAMINE                         
FORMUL   3  PHQ    C8 H7 CL O2                                                  
FORMUL   3  DPN    C9 H11 N O2                                                  
FORMUL   4  NAG    3(C8 H15 N O6)                                               
FORMUL   6  HOH   *39(H2 O)                                                     
HELIX    1   1 HIS A   26  LYS A   32  1                                   7
HELIX    2   2 ILE A   62  ASN A   66  1                                   5
HELIX    3   3 THR A   69  GLN A   96  1                                  28
HELIX    4   4 GLN A  102  VAL A  104  1                                   3
HELIX    5   5 ALA C  119  GLY C  124  1                                   6
HELIX    6   6 THR C  127  MET C  141  1                                  15
HELIX    7   7 ASN C  143  THR C  156  1                                  14
HELIX    8   8 VAL C  178  MET C  190  1                                  13
HELIX    9   9 SER C  194  GLY C  218  1                                  25
HELIX   10  10 ILE C  242  GLY C  250  1                                   9
HELIX   11  11 ASP C  255  ARG C  263  1                                   9
HELIX   12  12 SER C  352  ARG C  360  1                                   9
HELIX   13  13 SER C  362  CYS C  366  1                                   5
HELIX   14  14 TYR C  442  ILE C  446  1                                   5
HELIX   15  15 GLU C  455  ASP C  481  1                                  27
SHEET    1   1 1 VAL A  35  LYS A  57  0
SHEET    2   2 1 ILE A  98  PRO A 100  0
SHEET    3   3 1 VAL C 116  LEU C 118  0
SHEET    4   4 1 ILE C 161  ILE C 164  0
SHEET    5   5 1 ILE C 172  VAL C 175  0
SHEET    6   6 1 ILE C 229  SER C 230  0
SHEET    7   7 1 LYS C 266  ASP C 273  0
SHEET    8   8 1 PHE C 278  GLY C 301  0
SHEET    9   9 1 TYR C 304  ILE C 306  0
SHEET   10  10 1 GLN C 309  THR C 314  0
SHEET   11  11 1 TYR C 318  GLN C 322  0
SHEET   12  12 1 LEU C 325  PHE C 329  0
SHEET   13  13 1 CYS C 334  MET C 337  0
SHEET   14  14 1 GLY C 340  CYS C 343  0
SHEET   15  15 1 LEU C 348  TYR C 349  0
SHEET   16  16 1 ALA C 367  LEU C 370  0
SHEET   17  17 1 PHE C 379  SER C 382  0
SHEET   18  18 1 ASN C 385  ALA C 388  0
SHEET   19  19 1 CYS C 395  CYS C 397  0
SHEET   20  20 1 THR C 413  ILE C 415  0
SHEET   21  21 1 VAL C 422  VAL C 425  0
SHEET   22  22 1 VAL C 428  GLN C 431  0
SSBOND   1 CYS A   68    CYS C  195                          1555   1555  2.07  
SSBOND   2 CYS C  334    CYS C  343                          1555   1555  2.08  
SSBOND   3 CYS C  358    CYS C  366                          1555   1555  2.03  
SSBOND   4 CYS C  390    CYS C  395                          1555   1555  2.07  
SSBOND   5 CYS C  397    CYS C  420                          1555   1555  2.11  
LINK         ND2 ASN A  29                 C1  NAG D   1     1555   1555  1.46  
LINK         ND2 ASN A  61                 C1  NAG A 203     1555   1555  1.45  
LINK         C1  PHQ B   1                 N   DPN B   2     1555   1555  1.43  
LINK         C   DPN B   2                 N   PHE B   3     1555   1555  1.33  
LINK         O4  NAG D   1                 C1  NAG D   2     1555   1555  1.46  
CRYST1  170.407  170.407  170.407  90.00  90.00  90.00 I 21 3       24          
ORIGX1      1.000000  0.000000  0.000000        0.00000                         
ORIGX2      0.000000  1.000000  0.000000        0.00000                         
ORIGX3      0.000000  0.000000  1.000000        0.00000                         
SCALE1      0.005868  0.000000  0.000000        0.00000                         
SCALE2      0.000000  0.005868  0.000000        0.00000                         
SCALE3      0.000000  0.000000  0.005868        0.00000                         
MODEL        1
ATOM      1  N   GLN A  24      -2.639 -41.040 -32.710  1.00 58.66           N
ATOM      2  CA  GLN A  24      -3.984 -41.046 -32.104  1.00 61.64           C
ATOM      3  C   GLN A  24      -4.629 -39.808 -32.741  1.00 55.89           C
ATOM      4  O   GLN A  24      -5.722 -39.890 -33.311  1.00 56.76           O
ATOM      5  CB  GLN A  24      -4.024 -41.038 -30.577  1.00 60.94           C
ATOM      6  CG  GLN A  24      -5.376 -41.626 -30.053  1.00 69.33           C
ATOM      7  CD  GLN A  24      -5.623 -43.111 -30.558  1.00 81.84           C
ATOM      8  OE1 GLN A  24      -5.744 -43.385 -31.773  1.00 79.40           O
ATOM      9  NE2 GLN A  24      -5.725 -44.050 -29.606  1.00 79.07           N
ATOM     10  N   ILE A  25      -4.001 -38.643 -32.567  1.00 51.84           N
ATOM     11  CA  ILE A  25      -4.439 -37.439 -33.270  1.00 47.26           C
ATOM     12  C   ILE A  25      -3.935 -37.513 -34.696  1.00 44.63           C
ATOM     13  O   ILE A  25      -2.748 -37.745 -34.928  1.00 51.09           O
ATOM     14  CB  ILE A  25      -3.858 -36.172 -32.609  1.00 46.73           C
ATOM     15  CG1 ILE A  25      -4.325 -35.967 -31.173  1.00 45.25           C
ATOM     16  CG2 ILE A  25      -4.085 -34.936 -33.469  1.00 39.88           C
ATOM     17  CD1 ILE A  25      -3.536 -34.858 -30.485  1.00 40.52           C
ATOM     18  N   HIS A  26      -4.833 -37.253 -35.648  1.00 46.09           N
ATOM     19  CA  HIS A  26      -4.557 -37.340 -37.083  1.00 45.34           C
ATOM     20  C   HIS A  26      -4.160 -35.986 -37.685  1.00 48.68           C
ATOM     21  O   HIS A  26      -5.000 -35.266 -38.235  1.00 43.50           O
ATOM     22  CB  HIS A  26      -5.778 -37.923 -37.774  1.00 48.03           C
ATOM     23  CG  HIS A  26      -5.502 -38.413 -39.160  1.00 60.82           C
ATOM     24  ND1 HIS A  26      -5.145 -37.572 -40.195  1.00 58.62           N
ATOM     25  CD2 HIS A  26      -5.510 -39.666 -39.679  1.00 59.66           C
ATOM     26  CE1 HIS A  26      -4.966 -38.281 -41.294  1.00 57.44           C
ATOM     27  NE2 HIS A  26      -5.177 -39.555 -41.007  1.00 57.64           N
ATOM     28  N   TRP A  27      -2.855 -35.658 -37.645  1.00 45.03           N
ATOM     29  CA  TRP A  27      -2.405 -34.334 -38.067  1.00 43.69           C
ATOM     30  C   TRP A  27      -2.689 -34.060 -39.542  1.00 47.63           C
ATOM     31  O   TRP A  27      -2.943 -32.904 -39.911  1.00 47.24           O
ATOM     32  CB  TRP A  27      -0.905 -34.169 -37.786  1.00 38.20           C
ATOM     33  CG  TRP A  27      -0.626 -34.306 -36.340  1.00 46.02           C
ATOM     34  CD1 TRP A  27       0.023 -35.342 -35.727  1.00 41.87           C
ATOM     35  CD2 TRP A  27      -1.076 -33.433 -35.283  1.00 46.19           C
ATOM     36  NE1 TRP A  27       0.026 -35.158 -34.364  1.00 45.25           N
ATOM     37  CE2 TRP A  27      -0.642 -33.999 -34.062  1.00 41.47           C
ATOM     38  CE3 TRP A  27      -1.807 -32.237 -35.251  1.00 42.88           C
ATOM     39  CZ2 TRP A  27      -0.905 -33.408 -32.834  1.00 36.60           C
ATOM     40  CZ3 TRP A  27      -2.057 -31.645 -34.021  1.00 43.03           C
ATOM     41  CH2 TRP A  27      -1.601 -32.228 -32.832  1.00 39.51           C
ATOM     42  N   GLY A  28      -2.664 -35.091 -40.397  1.00 46.61           N
ATOM     43  CA  GLY A  28      -2.881 -34.868 -41.826  1.00 43.38           C
ATOM     44  C   GLY A  28      -4.275 -34.357 -42.151  1.00 47.84           C
ATOM     45  O   GLY A  28      -4.448 -33.372 -42.880  1.00 44.39           O
ATOM     46  N   ASN A  29      -5.297 -35.040 -41.634  1.00 49.03           N
ATOM     47  CA  ASN A  29      -6.659 -34.628 -41.927  1.00 46.86           C
ATOM     48  C   ASN A  29      -6.974 -33.298 -41.251  1.00 46.83           C
ATOM     49  O   ASN A  29      -7.711 -32.479 -41.815  1.00 47.13           O
ATOM     50  CB  ASN A  29      -7.630 -35.752 -41.572  1.00 48.45           C
ATOM     51  CG  ASN A  29      -8.155 -36.471 -42.824  1.00 56.64           C
ATOM     52  OD1 ASN A  29      -7.586 -36.317 -43.909  1.00 56.32           O
ATOM     53  ND2 ASN A  29      -9.248 -37.253 -42.676  1.00 62.06           N
ATOM     54  N   LEU A  30      -6.429 -33.060 -40.057  1.00 42.59           N
ATOM     55  CA  LEU A  30      -6.614 -31.765 -39.412  1.00 45.12           C
ATOM     56  C   LEU A  30      -5.971 -30.642 -40.225  1.00 45.50           C
ATOM     57  O   LEU A  30      -6.479 -29.516 -40.256  1.00 46.57           O
ATOM     58  CB  LEU A  30      -6.054 -31.801 -37.987  1.00 48.31           C
ATOM     59  CG  LEU A  30      -6.917 -32.577 -36.988  1.00 40.56           C
ATOM     60  CD1 LEU A  30      -6.242 -32.742 -35.625  1.00 39.13           C
ATOM     61  CD2 LEU A  30      -8.228 -31.868 -36.876  1.00 40.40           C
ATOM     62  N   SER A  31      -4.811 -30.896 -40.820  1.00 45.82           N
ATOM     63  CA  SER A  31      -4.174 -29.850 -41.622  1.00 47.89           C
ATOM     64  C   SER A  31      -5.017 -29.484 -42.841  1.00 48.16           C
ATOM     65  O   SER A  31      -4.911 -28.367 -43.353  1.00 49.94           O
ATOM     66  CB  SER A  31      -2.753 -30.257 -42.026  1.00 44.11           C
ATOM     67  OG  SER A  31      -2.753 -31.381 -42.886  1.00 51.84           O
ATOM     68  N   LYS A  32      -5.837 -30.410 -43.341  1.00 48.85           N
ATOM     69  CA  LYS A  32      -6.683 -30.052 -44.471  1.00 47.72           C
ATOM     70  C   LYS A  32      -7.771 -29.059 -44.089  1.00 47.79           C
ATOM     71  O   LYS A  32      -8.310 -28.396 -44.977  1.00 54.73           O
ATOM     72  CB  LYS A  32      -7.335 -31.288 -45.083  1.00 47.35           C
ATOM     73  CG  LYS A  32      -6.376 -32.306 -45.638  1.00 53.16           C
ATOM     74  CD  LYS A  32      -7.142 -33.327 -46.473  1.00 53.63           C
ATOM     75  CE  LYS A  32      -6.400 -34.654 -46.586  1.00 62.30           C
ATOM     76  NZ  LYS A  32      -7.368 -35.820 -46.695  1.00 62.20           N
ATOM     77  N   ILE A  33      -8.042 -28.867 -42.803  1.00 47.97           N
ATOM     78  CA  ILE A  33      -9.008 -27.861 -42.385  1.00 44.76           C
ATOM     79  C   ILE A  33      -8.331 -26.833 -41.479  1.00 47.75           C
ATOM     80  O   ILE A  33      -8.967 -26.244 -40.593  1.00 47.46           O
ATOM     81  CB  ILE A  33     -10.225 -28.505 -41.704  1.00 44.07           C
ATOM     82  CG1 ILE A  33      -9.794 -29.438 -40.570  1.00 43.25           C
ATOM     83  CG2 ILE A  33     -11.025 -29.315 -42.749  1.00 39.09           C
ATOM     84  CD1 ILE A  33     -10.969 -30.074 -39.834  1.00 41.26           C
ATOM     85  N   GLY A  34      -7.032 -26.618 -41.688  1.00 46.68           N
ATOM     86  CA  GLY A  34      -6.325 -25.496 -41.088  1.00 44.79           C
ATOM     87  C   GLY A  34      -5.865 -25.633 -39.651  1.00 43.18           C
ATOM     88  O   GLY A  34      -5.455 -24.633 -39.058  1.00 45.49           O
ATOM     89  N   VAL A  35      -5.902 -26.819 -39.067  1.00 41.44           N
ATOM     90  CA  VAL A  35      -5.511 -27.020 -37.676  1.00 46.87           C
ATOM     91  C   VAL A  35      -4.155 -27.709 -37.636  1.00 47.74           C
ATOM     92  O   VAL A  35      -3.965 -28.736 -38.292  1.00 49.26           O
ATOM     93  CB  VAL A  35      -6.563 -27.834 -36.914  1.00 49.17           C
ATOM     94  CG1 VAL A  35      -6.049 -28.152 -35.507  1.00 44.19           C
ATOM     95  CG2 VAL A  35      -7.898 -27.074 -36.909  1.00 40.92           C
ATOM     96  N   VAL A  36      -3.200 -27.141 -36.896  1.00 46.52           N
ATOM     97  CA  VAL A  36      -1.916 -27.807 -36.717  1.00 45.07           C
ATOM     98  C   VAL A  36      -1.526 -27.865 -35.244  1.00 48.73           C
ATOM     99  O   VAL A  36      -2.022 -27.107 -34.399  1.00 44.49           O
ATOM    100  CB  VAL A  36      -0.788 -27.120 -37.530  1.00 49.94           C
ATOM    101  CG1 VAL A  36      -1.116 -27.150 -39.011  1.00 49.43           C
ATOM    102  CG2 VAL A  36      -0.536 -25.707 -37.067  1.00 45.10           C
ATOM    103  N   GLY A  37      -0.638 -28.809 -34.934  1.00 48.15           N
ATOM    104  CA  GLY A  37      -0.033 -28.863 -33.616  1.00 47.57           C
ATOM    105  C   GLY A  37       1.248 -28.049 -33.657  1.00 49.10           C
ATOM    106  O   GLY A  37       2.074 -28.212 -34.562  1.00 52.19           O
ATOM    107  N   ILE A  38       1.412 -27.176 -32.676  1.00 47.97           N
ATOM    108  CA  ILE A  38       2.594 -26.333 -32.604  1.00 48.42           C
ATOM    109  C   ILE A  38       3.401 -26.592 -31.336  1.00 49.06           C
ATOM    110  O   ILE A  38       4.186 -25.756 -30.924  1.00 53.09           O
ATOM    111  CB  ILE A  38       2.218 -24.846 -32.758  1.00 53.16           C
ATOM    112  CG1 ILE A  38       1.239 -24.427 -31.675  1.00 51.00           C
ATOM    113  CG2 ILE A  38       1.633 -24.572 -34.153  1.00 48.63           C
ATOM    114  CD1 ILE A  38       1.171 -22.954 -31.511  1.00 55.11           C
ATOM    115  N   GLY A  39       3.224 -27.750 -30.715  1.00 50.83           N
ATOM    116  CA  GLY A  39       4.073 -28.116 -29.605  1.00 44.94           C
ATOM    117  C   GLY A  39       3.489 -29.199 -28.736  1.00 45.74           C
ATOM    118  O   GLY A  39       2.296 -29.196 -28.427  1.00 48.84           O
ATOM    119  N   SER A  40       4.324 -30.133 -28.318  1.00 45.59           N
ATOM    120  CA  SER A  40       3.913 -31.106 -27.332  1.00 42.99           C
ATOM    121  C   SER A  40       4.837 -31.062 -26.134  1.00 44.14           C
ATOM    122  O   SER A  40       5.986 -30.637 -26.224  1.00 53.20           O
ATOM    123  CB  SER A  40       3.877 -32.499 -27.939  1.00 43.12           C
ATOM    124  OG  SER A  40       5.170 -32.948 -28.240  1.00 51.73           O
ATOM    125  N   ALA A  41       4.315 -31.503 -24.999  1.00 46.41           N
ATOM    126  CA  ALA A  41       5.121 -31.589 -23.797  1.00 49.79           C
ATOM    127  C   ALA A  41       4.616 -32.718 -22.901  1.00 53.17           C
ATOM    128  O   ALA A  41       3.436 -33.097 -22.931  1.00 48.47           O
ATOM    129  CB  ALA A  41       5.105 -30.252 -23.044  1.00 46.78           C
ATOM    130  N   SER A  42       5.522 -33.221 -22.065  1.00 55.33           N
ATOM    131  CA  SER A  42       5.132 -34.126 -20.998  1.00 52.78           C
ATOM    132  C   SER A  42       4.291 -33.375 -19.961  1.00 53.13           C
ATOM    133  O   SER A  42       4.274 -32.142 -19.919  1.00 57.63           O
ATOM    134  CB  SER A  42       6.384 -34.766 -20.403  1.00 58.67           C
ATOM    135  OG  SER A  42       7.260 -33.787 -19.858  1.00 68.04           O
ATOM    136  N   TYR A  43       3.609 -34.125 -19.095  1.00 50.05           N
ATOM    137  CA  TYR A  43       2.636 -33.576 -18.151  1.00 49.54           C
ATOM    138  C   TYR A  43       3.090 -33.916 -16.729  1.00 56.08           C
ATOM    139  O   TYR A  43       3.226 -35.096 -16.382  1.00 56.02           O
ATOM    140  CB  TYR A  43       1.245 -34.143 -18.447  1.00 42.56           C
ATOM    141  CG  TYR A  43       0.141 -33.827 -17.458  1.00 48.07           C
ATOM    142  CD1 TYR A  43      -0.197 -32.512 -17.128  1.00 47.49           C
ATOM    143  CD2 TYR A  43      -0.573 -34.843 -16.847  1.00 49.98           C
ATOM    144  CE1 TYR A  43      -1.221 -32.238 -16.206  1.00 43.40           C
ATOM    145  CE2 TYR A  43      -1.585 -34.574 -15.942  1.00 41.79           C
ATOM    146  CZ  TYR A  43      -1.909 -33.287 -15.627  1.00 43.84           C
ATOM    147  OH  TYR A  43      -2.938 -33.075 -14.727  1.00 52.83           O
ATOM    148  N   LYS A  44       3.385 -32.894 -15.926  1.00 53.86           N
ATOM    149  CA  LYS A  44       3.779 -33.073 -14.529  1.00 53.88           C
ATOM    150  C   LYS A  44       2.797 -32.352 -13.616  1.00 50.60           C
ATOM    151  O   LYS A  44       2.494 -31.181 -13.831  1.00 55.37           O
ATOM    152  CB  LYS A  44       5.211 -32.605 -14.277  1.00 55.19           C
ATOM    153  CG  LYS A  44       6.277 -33.475 -14.968  1.00 59.80           C
ATOM    154  CD  LYS A  44       7.658 -32.822 -15.006  1.00 60.23           C
ATOM    155  CE  LYS A  44       8.664 -33.653 -15.808  1.00 67.20           C
ATOM    156  NZ  LYS A  44       9.719 -32.860 -16.517  1.00 70.58           N
ATOM    157  N   VAL A  45       2.291 -33.048 -12.610  1.00 50.89           N
ATOM    158  CA  VAL A  45       1.367 -32.452 -11.655  1.00 52.88           C
ATOM    159  C   VAL A  45       2.054 -32.362 -10.311  1.00 52.97           C
ATOM    160  O   VAL A  45       2.962 -33.136 -10.001  1.00 55.85           O
ATOM    161  CB  VAL A  45       0.074 -33.282 -11.493  1.00 47.90           C
ATOM    162  CG1 VAL A  45      -1.010 -32.475 -10.812  1.00 54.49           C
ATOM    163  CG2 VAL A  45      -0.404 -33.707 -12.789  1.00 52.91           C
ATOM    164  N   MET A  46       1.635 -31.381  -9.522  1.00 52.08           N
ATOM    165  CA  MET A  46       2.193 -31.169  -8.201  1.00 54.43           C
ATOM    166  C   MET A  46       1.435 -32.052  -7.240  1.00 54.16           C
ATOM    167  O   MET A  46       0.207 -32.054  -7.249  1.00 63.76           O
ATOM    168  CB  MET A  46       2.073 -29.709  -7.777  1.00 51.41           C
ATOM    169  CG  MET A  46       3.039 -28.762  -8.487  1.00 53.77           C
ATOM    170  SD  MET A  46       2.787 -27.045  -7.940  1.00 55.32           S
ATOM    171  CE  MET A  46       3.741 -26.162  -9.184  1.00 48.08           C
ATOM    172  N   THR A  47       2.158 -32.812  -6.438  1.00 52.08           N
ATOM    173  CA  THR A  47       1.580 -33.564  -5.337  1.00 55.59           C
ATOM    174  C   THR A  47       2.184 -33.033  -4.042  1.00 56.52           C
ATOM    175  O   THR A  47       3.348 -32.614  -4.016  1.00 58.67           O
ATOM    176  CB  THR A  47       1.833 -35.063  -5.445  1.00 60.21           C
ATOM    177  OG1 THR A  47       3.186 -35.301  -5.860  1.00 59.96           O
ATOM    178  CG2 THR A  47       0.886 -35.656  -6.480  1.00 63.64           C
ATOM    179  N   ARG A  48       1.387 -32.983  -2.987  1.00 53.08           N
ATOM    180  CA  ARG A  48       1.818 -32.365  -1.747  1.00 54.42           C
ATOM    181  C   ARG A  48       2.280 -33.474  -0.814  1.00 53.00           C
ATOM    182  O   ARG A  48       1.628 -34.512  -0.702  1.00 59.65           O
ATOM    183  CB  ARG A  48       0.683 -31.580  -1.086  1.00 51.70           C
ATOM    184  CG  ARG A  48      -0.211 -30.792  -2.044  1.00 61.68           C
ATOM    185  CD  ARG A  48       0.654 -29.863  -2.862  1.00 57.57           C
ATOM    186  NE  ARG A  48       0.019 -28.650  -3.377  1.00 53.56           N
ATOM    187  CZ  ARG A  48      -0.545 -28.550  -4.575  1.00 56.94           C
ATOM    188  NH1 ARG A  48      -1.041 -27.391  -4.983  1.00 59.12           N
ATOM    189  NH2 ARG A  48      -0.642 -29.621  -5.358  1.00 58.85           N
ATOM    190  N   SER A  49       3.404 -33.263  -0.145  1.00 52.27           N
ATOM    191  CA  SER A  49       3.880 -34.268   0.792  1.00 53.86           C
ATOM    192  C   SER A  49       4.611 -33.609   1.962  1.00 54.99           C
ATOM    193  O   SER A  49       4.970 -32.425   1.929  1.00 51.42           O
ATOM    194  CB  SER A  49       4.776 -35.278   0.087  1.00 51.73           C
ATOM    195  OG  SER A  49       6.017 -34.676  -0.223  1.00 54.22           O
ATOM    196  N   SER A  50       4.825 -34.413   3.007  1.00 56.20           N
ATOM    197  CA  SER A  50       5.427 -33.981   4.262  1.00 50.94           C
ATOM    198  C   SER A  50       4.515 -32.927   4.872  1.00 51.52           C
ATOM    199  O   SER A  50       3.367 -32.788   4.441  1.00 53.48           O
ATOM    200  CB  SER A  50       6.846 -33.463   4.050  1.00 55.41           C
ATOM    201  OG  SER A  50       7.509 -33.236   5.282  1.00 62.19           O
ATOM    202  N   HIS A  51       5.016 -32.141   5.819  1.00 50.73           N
ATOM    203  CA  HIS A  51       4.155 -31.204   6.522  1.00 52.69           C
ATOM    204  C   HIS A  51       5.023 -30.168   7.214  1.00 52.26           C
ATOM    205  O   HIS A  51       6.213 -30.385   7.443  1.00 54.26           O
ATOM    206  CB  HIS A  51       3.260 -31.878   7.562  1.00 50.53           C
ATOM    207  CG  HIS A  51       4.009 -32.398   8.745  1.00 59.35           C
ATOM    208  ND1 HIS A  51       4.564 -33.661   8.790  1.00 61.92           N
ATOM    209  CD2 HIS A  51       4.346 -31.796   9.912  1.00 58.29           C
ATOM    210  CE1 HIS A  51       5.187 -33.823   9.945  1.00 60.56           C
ATOM    211  NE2 HIS A  51       5.069 -32.706  10.644  1.00 62.69           N
ATOM    212  N   GLN A  52       4.413 -29.030   7.537  1.00 50.13           N
ATOM    213  CA  GLN A  52       5.144 -27.990   8.244  1.00 54.26           C
ATOM    214  C   GLN A  52       4.107 -27.075   8.874  1.00 50.40           C
ATOM    215  O   GLN A  52       3.144 -26.678   8.226  1.00 51.44           O
ATOM    216  CB  GLN A  52       6.075 -27.212   7.292  1.00 50.00           C
ATOM    217  CG  GLN A  52       6.629 -25.903   7.834  1.00 44.21           C
ATOM    218  CD  GLN A  52       7.605 -26.118   8.975  1.00 53.14           C
ATOM    219  OE1 GLN A  52       8.456 -26.997   8.900  1.00 57.11           O
ATOM    220  NE2 GLN A  52       7.495 -25.315  10.030  1.00 50.51           N
ATOM    221  N   SER A  53       4.328 -26.712  10.124  1.00 51.74           N
ATOM    222  CA  SER A  53       3.366 -25.891  10.832  1.00 45.79           C
ATOM    223  C   SER A  53       3.783 -24.442  10.718  1.00 49.68           C
ATOM    224  O   SER A  53       4.967 -24.105  10.847  1.00 45.69           O
ATOM    225  CB  SER A  53       3.259 -26.290  12.297  1.00 46.23           C
ATOM    226  OG  SER A  53       2.381 -27.391  12.442  1.00 52.11           O
ATOM    227  N   LEU A  54       2.797 -23.608  10.430  1.00 46.32           N
ATOM    228  CA  LEU A  54       2.938 -22.175  10.283  1.00 48.53           C
ATOM    229  C   LEU A  54       1.939 -21.531  11.231  1.00 50.88           C
ATOM    230  O   LEU A  54       0.782 -21.963  11.281  1.00 53.41           O
ATOM    231  CB  LEU A  54       2.688 -21.824   8.812  1.00 48.41           C
ATOM    232  CG  LEU A  54       2.932 -20.440   8.249  1.00 53.85           C
ATOM    233  CD1 LEU A  54       4.392 -20.143   8.256  1.00 57.83           C
ATOM    234  CD2 LEU A  54       2.477 -20.487   6.816  1.00 49.13           C
ATOM    235  N   VAL A  55       2.363 -20.545  12.020  1.00 44.38           N
ATOM    236  CA  VAL A  55       1.447 -19.903  12.964  1.00 45.99           C
ATOM    237  C   VAL A  55       1.363 -18.413  12.662  1.00 44.03           C
ATOM    238  O   VAL A  55       2.387 -17.735  12.532  1.00 45.68           O
ATOM    239  CB  VAL A  55       1.798 -20.181  14.441  1.00 47.79           C
ATOM    240  CG1 VAL A  55       3.167 -19.702  14.794  1.00 51.47           C
ATOM    241  CG2 VAL A  55       0.762 -19.525  15.346  1.00 46.90           C
ATOM    242  N   ILE A  56       0.142 -17.923  12.492  1.00 44.19           N
ATOM    243  CA  ILE A  56      -0.120 -16.496  12.367  1.00 42.10           C
ATOM    244  C   ILE A  56      -0.326 -15.925  13.761  1.00 47.00           C
ATOM    245  O   ILE A  56      -1.367 -16.147  14.397  1.00 48.02           O
ATOM    246  CB  ILE A  56      -1.351 -16.223  11.498  1.00 46.00           C
ATOM    247  CG1 ILE A  56      -1.125 -16.713  10.066  1.00 42.79           C
ATOM    248  CG2 ILE A  56      -1.701 -14.711  11.521  1.00 37.28           C
ATOM    249  CD1 ILE A  56      -2.335 -16.482   9.211  1.00 44.50           C
ATOM    250  N   LYS A  57       0.673 -15.198  14.238  1.00 42.53           N
ATOM    251  CA  LYS A  57       0.592 -14.510  15.519  1.00 40.66           C
ATOM    252  C   LYS A  57      -0.187 -13.202  15.333  1.00 46.21           C
ATOM    253  O   LYS A  57       0.353 -12.195  14.860  1.00 46.35           O
ATOM    254  CB  LYS A  57       2.004 -14.264  16.032  1.00 43.91           C
ATOM    255  CG  LYS A  57       2.086 -13.577  17.353  1.00 48.94           C
ATOM    256  CD  LYS A  57       3.520 -13.306  17.699  1.00 50.97           C
ATOM    257  CE  LYS A  57       3.616 -12.408  18.904  1.00 46.88           C
ATOM    258  NZ  LYS A  57       5.018 -12.000  19.020  1.00 52.27           N
ATOM    259  N   LEU A  58      -1.442 -13.173  15.777  1.00 45.98           N
ATOM    260  CA  LEU A  58      -2.274 -12.008  15.501  1.00 45.39           C
ATOM    261  C   LEU A  58      -1.975 -10.835  16.420  1.00 47.05           C
ATOM    262  O   LEU A  58      -2.202  -9.686  16.024  1.00 48.12           O
ATOM    263  CB  LEU A  58      -3.756 -12.370  15.635  1.00 41.89           C
ATOM    264  CG  LEU A  58      -4.261 -13.385  14.614  1.00 43.70           C
ATOM    265  CD1 LEU A  58      -5.645 -13.885  14.980  1.00 44.25           C
ATOM    266  CD2 LEU A  58      -4.291 -12.758  13.215  1.00 39.07           C
ATOM    267  N   MET A  59      -1.398 -11.087  17.598  1.00 47.67           N
ATOM    268  CA  MET A  59      -1.189 -10.039  18.588  1.00 46.07           C
ATOM    269  C   MET A  59       0.260  -9.570  18.539  1.00 43.68           C
ATOM    270  O   MET A  59       1.163 -10.365  18.828  1.00 47.96           O
ATOM    271  CB  MET A  59      -1.530 -10.583  19.974  1.00 45.95           C
ATOM    272  CG  MET A  59      -2.157  -9.614  20.923  1.00 56.93           C
ATOM    273  SD  MET A  59      -3.593  -8.758  20.229  1.00 72.22           S
ATOM    274  CE  MET A  59      -4.478 -10.058  19.419  1.00 49.65           C
ATOM    275  N   PRO A  60       0.539  -8.328  18.161  1.00 40.28           N
ATOM    276  CA  PRO A  60       1.930  -7.881  18.055  1.00 44.60           C
ATOM    277  C   PRO A  60       2.557  -7.569  19.412  1.00 47.58           C
ATOM    278  O   PRO A  60       1.879  -7.270  20.392  1.00 51.12           O
ATOM    279  CB  PRO A  60       1.807  -6.613  17.205  1.00 44.16           C
ATOM    280  CG  PRO A  60       0.489  -6.070  17.600  1.00 42.42           C
ATOM    281  CD  PRO A  60      -0.407  -7.234  17.900  1.00 42.07           C
ATOM    282  N   ASN A  61       3.887  -7.578  19.436  1.00 47.28           N
ATOM    283  CA  ASN A  61       4.640  -7.151  20.611  1.00 50.84           C
ATOM    284  C   ASN A  61       4.729  -5.632  20.611  1.00 52.93           C
ATOM    285  O   ASN A  61       5.338  -5.041  19.714  1.00 55.14           O
ATOM    286  CB  ASN A  61       6.028  -7.796  20.638  1.00 52.01           C
ATOM    287  CG  ASN A  61       6.795  -7.499  21.932  1.00 59.46           C
ATOM    288  OD1 ASN A  61       6.704  -6.397  22.471  1.00 59.68           O
ATOM    289  ND2 ASN A  61       7.551  -8.503  22.442  1.00 61.60           N
ATOM    290  N   ILE A  62       4.134  -5.005  21.617  1.00 53.41           N
ATOM    291  CA  ILE A  62       4.003  -3.559  21.701  1.00 52.48           C
ATOM    292  C   ILE A  62       4.738  -2.985  22.915  1.00 57.19           C
ATOM    293  O   ILE A  62       4.502  -1.837  23.277  1.00 52.73           O
ATOM    294  CB  ILE A  62       2.528  -3.137  21.743  1.00 54.76           C
ATOM    295  CG1 ILE A  62       1.779  -3.933  22.824  1.00 48.59           C
ATOM    296  CG2 ILE A  62       1.928  -3.263  20.362  1.00 55.73           C
ATOM    297  CD1 ILE A  62       0.423  -3.336  23.180  1.00 51.19           C
ATOM    298  N   THR A  63       5.655  -3.752  23.538  1.00 58.06           N
ATOM    299  CA  THR A  63       6.199  -3.322  24.826  1.00 57.20           C
ATOM    300  C   THR A  63       7.015  -2.044  24.740  1.00 57.83           C
ATOM    301  O   THR A  63       6.853  -1.164  25.596  1.00 62.54           O
ATOM    302  CB  THR A  63       7.148  -4.404  25.374  1.00 60.76           C
ATOM    303  OG1 THR A  63       6.532  -5.692  25.370  1.00 66.06           O
ATOM    304  CG2 THR A  63       7.609  -4.078  26.781  1.00 58.22           C
ATOM    305  N   LEU A  64       7.738  -1.843  23.651  1.00 56.46           N
ATOM    306  CA  LEU A  64       8.510  -0.633  23.400  1.00 53.28           C
ATOM    307  C   LEU A  64       7.635   0.549  22.966  1.00 54.94           C
ATOM    308  O   LEU A  64       8.168   1.605  22.637  1.00 56.49           O
ATOM    309  CB  LEU A  64       9.577  -0.949  22.349  1.00 48.08           C
ATOM    310  CG  LEU A  64      10.668  -1.918  22.828  1.00 53.22           C
ATOM    311  CD1 LEU A  64      11.766  -1.999  21.811  1.00 47.49           C
ATOM    312  CD2 LEU A  64      11.248  -1.492  24.190  1.00 44.91           C
ATOM    313  N   LEU A  65       6.312   0.424  23.001  1.00 56.30           N
ATOM    314  CA  LEU A  65       5.427   1.557  22.768  1.00 61.51           C
ATOM    315  C   LEU A  65       4.800   2.134  24.036  1.00 62.59           C
ATOM    316  O   LEU A  65       3.978   3.043  23.922  1.00 61.41           O
ATOM    317  CB  LEU A  65       4.320   1.168  21.775  1.00 61.41           C
ATOM    318  CG  LEU A  65       4.792   0.659  20.401  1.00 59.91           C
ATOM    319  CD1 LEU A  65       3.596   0.426  19.447  1.00 57.33           C
ATOM    320  CD2 LEU A  65       5.787   1.626  19.768  1.00 54.22           C
ATOM    321  N   ASN A  66       5.124   1.607  25.228  1.00 66.86           N
ATOM    322  CA  ASN A  66       4.757   2.196  26.544  1.00 69.21           C
ATOM    323  C   ASN A  66       3.302   2.638  26.657  1.00 69.44           C
ATOM    324  O   ASN A  66       2.998   3.811  26.894  1.00 75.77           O
ATOM    325  CB  ASN A  66       5.639   3.397  26.948  1.00 64.84           C
ATOM    326  CG  ASN A  66       7.116   3.177  26.713  1.00 71.60           C
ATOM    327  OD1 ASN A  66       7.604   2.036  26.722  1.00 73.71           O
ATOM    328  ND2 ASN A  66       7.853   4.275  26.555  1.00 72.64           N
ATOM    329  N   ASN A  67       2.406   1.685  26.474  1.00 67.33           N
ATOM    330  CA  ASN A  67       0.977   1.867  26.699  1.00 69.23           C
ATOM    331  C   ASN A  67       0.351   2.893  25.761  1.00 66.31           C
ATOM    332  O   ASN A  67      -0.831   3.224  25.928  1.00 62.13           O
ATOM    333  CB  ASN A  67       0.739   2.380  28.134  1.00 73.48           C
ATOM    334  CG  ASN A  67       1.207   1.405  29.222  1.00 88.57           C
ATOM    335  OD1 ASN A  67       1.584   1.833  30.326  1.00 90.77           O
ATOM    336  ND2 ASN A  67       1.206   0.107  28.916  1.00 85.50           N
ATOM    337  N   CYS A  68       1.061   3.324  24.708  1.00 62.14           N
ATOM    338  CA  CYS A  68       0.497   4.292  23.774  1.00 58.29           C
ATOM    339  C   CYS A  68      -0.528   3.731  22.799  1.00 62.91           C
ATOM    340  O   CYS A  68      -1.210   4.521  22.140  1.00 62.56           O
ATOM    341  CB  CYS A  68       1.626   4.947  22.966  1.00 63.41           C
ATOM    342  SG  CYS A  68       2.602   6.039  24.013  1.00 74.28           S
ATOM    343  N   THR A  69      -0.676   2.412  22.693  1.00 62.55           N
ATOM    344  CA  THR A  69      -1.612   1.830  21.743  1.00 60.17           C
ATOM    345  C   THR A  69      -2.664   0.981  22.447  1.00 60.28           C
ATOM    346  O   THR A  69      -3.317   0.140  21.822  1.00 58.27           O
ATOM    347  CB  THR A  69      -0.843   1.032  20.690  1.00 56.30           C
ATOM    348  OG1 THR A  69      -0.288  -0.134  21.296  1.00 58.36           O
ATOM    349  CG2 THR A  69       0.304   1.871  20.092  1.00 51.74           C
ATOM    350  N   ARG A  70      -2.853   1.212  23.742  1.00 64.84           N
ATOM    351  CA  ARG A  70      -3.693   0.337  24.549  1.00 62.13           C
ATOM    352  C   ARG A  70      -5.133   0.329  24.042  1.00 59.43           C
ATOM    353  O   ARG A  70      -5.782  -0.724  24.001  1.00 57.17           O
ATOM    354  CB  ARG A  70      -3.602   0.761  26.017  1.00 62.14           C
ATOM    355  CG  ARG A  70      -4.464  -0.037  26.944  1.00 73.83           C
ATOM    356  CD  ARG A  70      -4.445   0.534  28.348  1.00 82.94           C
ATOM    357  NE  ARG A  70      -5.132   1.831  28.360  1.00 94.31           N
ATOM    358  CZ  ARG A  70      -6.457   1.997  28.375  1.00 94.27           C
ATOM    359  NH1 ARG A  70      -6.962   3.226  28.380  1.00 91.00           N
ATOM    360  NH2 ARG A  70      -7.275   0.942  28.395  1.00 86.64           N
ATOM    361  N   VAL A  71      -5.675   1.496  23.717  1.00 61.06           N
ATOM    362  CA  VAL A  71      -7.052   1.551  23.235  1.00 58.01           C
ATOM    363  C   VAL A  71      -7.175   0.846  21.885  1.00 56.17           C
ATOM    364  O   VAL A  71      -8.096   0.053  21.663  1.00 59.54           O
ATOM    365  CB  VAL A  71      -7.540   3.009  23.172  1.00 55.93           C
ATOM    366  CG1 VAL A  71      -8.850   3.095  22.456  1.00 49.83           C
ATOM    367  CG2 VAL A  71      -7.662   3.573  24.574  1.00 52.00           C
ATOM    368  N   GLU A  72      -6.240   1.111  20.970  1.00 55.05           N
ATOM    369  CA  GLU A  72      -6.315   0.525  19.635  1.00 52.47           C
ATOM    370  C   GLU A  72      -6.138  -0.996  19.675  1.00 54.90           C
ATOM    371  O   GLU A  72      -6.844  -1.732  18.968  1.00 52.42           O
ATOM    372  CB  GLU A  72      -5.265   1.166  18.729  1.00 54.40           C
ATOM    373  CG  GLU A  72      -5.557   2.626  18.347  1.00 54.97           C
ATOM    374  CD  GLU A  72      -5.103   3.671  19.395  1.00 58.59           C
ATOM    375  OE1 GLU A  72      -4.460   3.297  20.418  1.00 55.39           O
ATOM    376  OE2 GLU A  72      -5.385   4.876  19.168  1.00 56.77           O
ATOM    377  N   ILE A  73      -5.212  -1.484  20.503  1.00 52.59           N
ATOM    378  CA  ILE A  73      -4.997  -2.923  20.626  1.00 51.67           C
ATOM    379  C   ILE A  73      -6.232  -3.605  21.195  1.00 53.37           C
ATOM    380  O   ILE A  73      -6.581  -4.723  20.796  1.00 56.12           O
ATOM    381  CB  ILE A  73      -3.745  -3.226  21.460  1.00 48.80           C
ATOM    382  CG1 ILE A  73      -2.499  -2.924  20.636  1.00 56.28           C
ATOM    383  CG2 ILE A  73      -3.736  -4.661  21.869  1.00 48.57           C
ATOM    384  CD1 ILE A  73      -2.168  -4.004  19.617  1.00 45.50           C
ATOM    385  N   ALA A  74      -6.859  -2.999  22.196  1.00 54.74           N
ATOM    386  CA  ALA A  74      -8.030  -3.631  22.791  1.00 51.70           C
ATOM    387  C   ALA A  74      -9.158  -3.716  21.784  1.00 52.10           C
ATOM    388  O   ALA A  74      -9.899  -4.703  21.749  1.00 53.73           O
ATOM    389  CB  ALA A  74      -8.485  -2.857  24.019  1.00 46.53           C
ATOM    390  N   GLU A  75      -9.294  -2.690  20.948  1.00 50.77           N
ATOM    391  CA  GLU A  75     -10.329  -2.693  19.925  1.00 53.52           C
ATOM    392  C   GLU A  75     -10.029  -3.714  18.833  1.00 52.48           C
ATOM    393  O   GLU A  75     -10.932  -4.402  18.347  1.00 51.40           O
ATOM    394  CB  GLU A  75     -10.479  -1.284  19.365  1.00 53.18           C
ATOM    395  CG  GLU A  75     -11.353  -1.175  18.133  1.00 60.94           C
ATOM    396  CD  GLU A  75     -12.837  -1.252  18.446  1.00 67.01           C
ATOM    397  OE1 GLU A  75     -13.201  -1.453  19.636  1.00 62.40           O
ATOM    398  OE2 GLU A  75     -13.639  -1.062  17.498  1.00 69.50           O
ATOM    399  N   TYR A  76      -8.775  -3.783  18.407  1.00 49.47           N
ATOM    400  CA  TYR A  76      -8.333  -4.826  17.492  1.00 50.80           C
ATOM    401  C   TYR A  76      -8.709  -6.203  18.025  1.00 51.63           C
ATOM    402  O   TYR A  76      -9.299  -7.016  17.308  1.00 53.94           O
ATOM    403  CB  TYR A  76      -6.825  -4.679  17.285  1.00 51.10           C
ATOM    404  CG  TYR A  76      -6.086  -5.735  16.520  1.00 47.15           C
ATOM    405  CD1 TYR A  76      -6.248  -5.864  15.152  1.00 46.51           C
ATOM    406  CD2 TYR A  76      -5.126  -6.523  17.142  1.00 50.14           C
ATOM    407  CE1 TYR A  76      -5.517  -6.803  14.428  1.00 48.48           C
ATOM    408  CE2 TYR A  76      -4.388  -7.471  16.427  1.00 48.97           C
ATOM    409  CZ  TYR A  76      -4.593  -7.600  15.068  1.00 46.45           C
ATOM    410  OH  TYR A  76      -3.878  -8.520  14.347  1.00 43.25           O
ATOM    411  N   ARG A  77      -8.367  -6.486  19.288  1.00 50.76           N
ATOM    412  CA  ARG A  77      -8.686  -7.785  19.872  1.00 50.33           C
ATOM    413  C   ARG A  77     -10.183  -8.061  19.820  1.00 50.50           C
ATOM    414  O   ARG A  77     -10.609  -9.177  19.502  1.00 50.89           O
ATOM    415  CB  ARG A  77      -8.189  -7.862  21.316  1.00 53.34           C
ATOM    416  CG  ARG A  77      -6.677  -7.760  21.431  1.00 61.61           C
ATOM    417  CD  ARG A  77      -6.181  -7.525  22.880  1.00 63.45           C
ATOM    418  NE  ARG A  77      -6.408  -8.688  23.733  1.00 67.23           N
ATOM    419  CZ  ARG A  77      -5.473  -9.608  23.994  1.00 74.18           C
ATOM    420  NH1 ARG A  77      -4.247  -9.503  23.469  1.00 64.16           N
ATOM    421  NH2 ARG A  77      -5.761 -10.647  24.776  1.00 77.54           N
ATOM    422  N   ARG A  78     -10.999  -7.043  20.070  1.00 48.34           N
ATOM    423  CA  ARG A  78     -12.440  -7.254  20.057  1.00 52.43           C
ATOM    424  C   ARG A  78     -12.942  -7.584  18.655  1.00 52.49           C
ATOM    425  O   ARG A  78     -13.801  -8.455  18.489  1.00 50.85           O
ATOM    426  CB  ARG A  78     -13.149  -6.005  20.591  1.00 50.65           C
ATOM    427  CG  ARG A  78     -14.635  -6.188  20.874  1.00 46.71           C
ATOM    428  CD  ARG A  78     -15.368  -4.872  21.236  1.00 54.46           C
ATOM    429  NE  ARG A  78     -15.255  -3.841  20.195  1.00 53.56           N
ATOM    430  CZ  ARG A  78     -15.920  -3.884  19.035  1.00 61.07           C
ATOM    431  NH1 ARG A  78     -16.738  -4.907  18.773  1.00 57.83           N
ATOM    432  NH2 ARG A  78     -15.760  -2.922  18.122  1.00 60.12           N
ATOM    433  N   LEU A  79     -12.429  -6.888  17.637  1.00 51.28           N
ATOM    434  CA  LEU A  79     -12.801  -7.208  16.264  1.00 49.67           C
ATOM    435  C   LEU A  79     -12.372  -8.616  15.897  1.00 50.55           C
ATOM    436  O   LEU A  79     -13.132  -9.346  15.250  1.00 51.98           O
ATOM    437  CB  LEU A  79     -12.213  -6.189  15.289  1.00 42.71           C
ATOM    438  CG  LEU A  79     -12.878  -4.834  15.495  1.00 46.36           C
ATOM    439  CD1 LEU A  79     -12.131  -3.788  14.707  1.00 47.43           C
ATOM    440  CD2 LEU A  79     -14.356  -4.867  15.126  1.00 43.14           C
ATOM    441  N   LEU A  80     -11.177  -9.032  16.334  1.00 44.36           N
ATOM    442  CA  LEU A  80     -10.718 -10.368  15.990  1.00 44.72           C
ATOM    443  C   LEU A  80     -11.636 -11.460  16.554  1.00 49.14           C
ATOM    444  O   LEU A  80     -11.885 -12.461  15.875  1.00 48.11           O
ATOM    445  CB  LEU A  80      -9.279 -10.565  16.467  1.00 47.48           C
ATOM    446  CG  LEU A  80      -8.216  -9.796  15.681  1.00 48.37           C
ATOM    447  CD1 LEU A  80      -6.837  -9.987  16.295  1.00 41.15           C
ATOM    448  CD2 LEU A  80      -8.226 -10.230  14.210  1.00 39.24           C
ATOM    449  N   ARG A  81     -12.171 -11.286  17.772  1.00 48.85           N
ATOM    450  CA  ARG A  81     -12.946 -12.365  18.388  1.00 47.18           C
ATOM    451  C   ARG A  81     -14.128 -12.762  17.524  1.00 49.88           C
ATOM    452  O   ARG A  81     -14.436 -13.952  17.404  1.00 48.30           O
ATOM    453  CB  ARG A  81     -13.403 -11.979  19.788  1.00 53.08           C
ATOM    454  CG  ARG A  81     -12.239 -12.023  20.764  1.00 61.94           C
ATOM    455  CD  ARG A  81     -12.641 -11.963  22.213  1.00 62.70           C
ATOM    456  NE  ARG A  81     -13.369 -10.718  22.442  1.00 68.82           N
ATOM    457  CZ  ARG A  81     -12.859  -9.648  23.058  1.00 68.29           C
ATOM    458  NH1 ARG A  81     -11.607  -9.656  23.507  1.00 66.23           N
ATOM    459  NH2 ARG A  81     -13.600  -8.555  23.216  1.00 64.49           N
ATOM    460  N   THR A  82     -14.808 -11.784  16.915  1.00 45.97           N
ATOM    461  CA  THR A  82     -15.945 -12.115  16.076  1.00 39.86           C
ATOM    462  C   THR A  82     -15.529 -13.060  14.962  1.00 46.74           C
ATOM    463  O   THR A  82     -16.302 -13.933  14.559  1.00 51.04           O
ATOM    464  CB  THR A  82     -16.574 -10.850  15.505  1.00 47.41           C
ATOM    465  OG1 THR A  82     -16.846  -9.944  16.565  1.00 51.75           O
ATOM    466  CG2 THR A  82     -17.913 -11.149  14.853  1.00 46.50           C
ATOM    467  N   VAL A  83     -14.317 -12.894  14.438  1.00 48.46           N
ATOM    468  CA  VAL A  83     -13.869 -13.747  13.343  1.00 44.97           C
ATOM    469  C   VAL A  83     -13.361 -15.097  13.847  1.00 43.89           C
ATOM    470  O   VAL A  83     -13.676 -16.140  13.273  1.00 48.36           O
ATOM    471  CB  VAL A  83     -12.797 -13.002  12.526  1.00 42.65           C
ATOM    472  CG1 VAL A  83     -12.246 -13.885  11.408  1.00 38.07           C
ATOM    473  CG2 VAL A  83     -13.373 -11.696  11.964  1.00 38.65           C
ATOM    474  N   LEU A  84     -12.625 -15.115  14.954  1.00 45.83           N
ATOM    475  CA  LEU A  84     -11.917 -16.332  15.335  1.00 46.50           C
ATOM    476  C   LEU A  84     -12.836 -17.377  15.964  1.00 48.28           C
ATOM    477  O   LEU A  84     -12.634 -18.576  15.759  1.00 50.71           O
ATOM    478  CB  LEU A  84     -10.770 -16.012  16.289  1.00 42.44           C
ATOM    479  CG  LEU A  84      -9.704 -15.074  15.745  1.00 43.80           C
ATOM    480  CD1 LEU A  84      -8.636 -14.847  16.803  1.00 44.32           C
ATOM    481  CD2 LEU A  84      -9.124 -15.584  14.426  1.00 44.95           C
ATOM    482  N   GLU A  85     -13.809 -16.951  16.766  1.00 47.53           N
ATOM    483  CA  GLU A  85     -14.655 -17.901  17.486  1.00 46.94           C
ATOM    484  C   GLU A  85     -15.399 -18.875  16.585  1.00 48.21           C
ATOM    485  O   GLU A  85     -15.348 -20.085  16.861  1.00 53.15           O
ATOM    486  CB  GLU A  85     -15.635 -17.128  18.366  1.00 48.21           C
ATOM    487  CG  GLU A  85     -14.961 -16.464  19.521  1.00 56.96           C
ATOM    488  CD  GLU A  85     -15.928 -15.779  20.484  1.00 65.62           C
ATOM    489  OE1 GLU A  85     -17.108 -15.551  20.104  1.00 56.93           O
ATOM    490  OE2 GLU A  85     -15.455 -15.381  21.585  1.00 72.30           O
ATOM    491  N   PRO A  86     -16.042 -18.462  15.488  1.00 46.11           N
ATOM    492  CA  PRO A  86     -16.714 -19.463  14.631  1.00 47.99           C
ATOM    493  C   PRO A  86     -15.784 -20.492  14.040  1.00 50.67           C
ATOM    494  O   PRO A  86     -16.176 -21.657  13.929  1.00 53.92           O
ATOM    495  CB  PRO A  86     -17.360 -18.621  13.531  1.00 36.00           C
ATOM    496  CG  PRO A  86     -17.469 -17.324  14.090  1.00 44.48           C
ATOM    497  CD  PRO A  86     -16.320 -17.105  15.027  1.00 44.13           C
ATOM    498  N   ILE A  87     -14.559 -20.109  13.683  1.00 45.70           N
ATOM    499  CA  ILE A  87     -13.623 -21.082  13.149  1.00 49.32           C
ATOM    500  C   ILE A  87     -13.228 -22.076  14.229  1.00 47.94           C
ATOM    501  O   ILE A  87     -13.256 -23.292  14.014  1.00 53.11           O
ATOM    502  CB  ILE A  87     -12.376 -20.393  12.572  1.00 52.36           C
ATOM    503  CG1 ILE A  87     -12.770 -19.292  11.597  1.00 52.63           C
ATOM    504  CG2 ILE A  87     -11.499 -21.440  11.853  1.00 49.46           C
ATOM    505  CD1 ILE A  87     -11.622 -18.345  11.289  1.00 48.58           C
ATOM    506  N   ARG A  88     -12.854 -21.579  15.407  1.00 46.42           N
ATOM    507  CA  ARG A  88     -12.541 -22.486  16.510  1.00 55.59           C
ATOM    508  C   ARG A  88     -13.698 -23.460  16.742  1.00 54.14           C
ATOM    509  O   ARG A  88     -13.484 -24.663  16.942  1.00 51.13           O
ATOM    510  CB  ARG A  88     -12.231 -21.712  17.791  1.00 49.86           C
ATOM    511  CG  ARG A  88     -12.276 -22.610  19.019  1.00 54.99           C
ATOM    512  CD  ARG A  88     -12.561 -21.818  20.254  1.00 56.81           C
ATOM    513  NE  ARG A  88     -13.965 -21.451  20.190  1.00 56.66           N
ATOM    514  CZ  ARG A  88     -14.525 -20.496  20.909  1.00 57.31           C
ATOM    515  NH1 ARG A  88     -13.798 -19.785  21.768  1.00 51.31           N
ATOM    516  NH2 ARG A  88     -15.817 -20.251  20.741  1.00 57.82           N
ATOM    517  N   ASP A  89     -14.932 -22.947  16.715  1.00 53.40           N
ATOM    518  CA  ASP A  89     -16.098 -23.793  16.931  1.00 52.65           C
ATOM    519  C   ASP A  89     -16.238 -24.822  15.818  1.00 54.00           C
ATOM    520  O   ASP A  89     -16.540 -25.988  16.084  1.00 57.91           O
ATOM    521  CB  ASP A  89     -17.361 -22.936  17.031  1.00 49.13           C
ATOM    522  CG  ASP A  89     -17.417 -22.129  18.323  1.00 58.71           C
ATOM    523  OD1 ASP A  89     -16.546 -22.310  19.219  1.00 52.99           O
ATOM    524  OD2 ASP A  89     -18.329 -21.278  18.426  1.00 63.36           O
ATOM    525  N   ALA A  90     -16.007 -24.423  14.567  1.00 50.73           N
ATOM    526  CA  ALA A  90     -16.129 -25.380  13.470  1.00 50.96           C
ATOM    527  C   ALA A  90     -15.091 -26.495  13.583  1.00 54.32           C
ATOM    528  O   ALA A  90     -15.405 -27.671  13.368  1.00 56.27           O
ATOM    529  CB  ALA A  90     -15.996 -24.664  12.126  1.00 43.17           C
ATOM    530  N   LEU A  91     -13.861 -26.155  13.977  1.00 55.32           N
ATOM    531  CA  LEU A  91     -12.827 -27.174  14.142  1.00 55.31           C
ATOM    532  C   LEU A  91     -13.159 -28.142  15.278  1.00 61.31           C
ATOM    533  O   LEU A  91     -12.939 -29.357  15.144  1.00 59.50           O
ATOM    534  CB  LEU A  91     -11.470 -26.510  14.362  1.00 49.00           C
ATOM    535  CG  LEU A  91     -10.888 -25.636  13.237  1.00 52.13           C
ATOM    536  CD1 LEU A  91      -9.561 -25.026  13.672  1.00 51.40           C
ATOM    537  CD2 LEU A  91     -10.701 -26.381  11.929  1.00 51.25           C
ATOM    538  N   ASN A  92     -13.667 -27.621  16.410  1.00 59.18           N
ATOM    539  CA  ASN A  92     -14.076 -28.470  17.533  1.00 55.20           C
ATOM    540  C   ASN A  92     -15.259 -29.374  17.172  1.00 57.55           C
ATOM    541  O   ASN A  92     -15.344 -30.520  17.627  1.00 58.32           O
ATOM    542  CB  ASN A  92     -14.438 -27.591  18.712  1.00 53.26           C
ATOM    543  CG  ASN A  92     -13.232 -26.922  19.316  1.00 63.36           C
ATOM    544  OD1 ASN A  92     -12.103 -27.307  19.024  1.00 64.42           O
ATOM    545  ND2 ASN A  92     -13.460 -25.878  20.134  1.00 58.39           N
ATOM    546  N   ALA A  93     -16.184 -28.880  16.357  1.00 53.73           N
ATOM    547  CA  ALA A  93     -17.309 -29.708  15.945  1.00 57.38           C
ATOM    548  C   ALA A  93     -16.857 -30.961  15.191  1.00 64.43           C
ATOM    549  O   ALA A  93     -17.521 -32.006  15.264  1.00 63.87           O
ATOM    550  CB  ALA A  93     -18.269 -28.875  15.102  1.00 50.10           C
ATOM    551  N   MET A  94     -15.747 -30.883  14.452  1.00 59.07           N
ATOM    552  CA  MET A  94     -15.281 -32.063  13.739  1.00 60.16           C
ATOM    553  C   MET A  94     -14.478 -32.992  14.651  1.00 60.20           C
ATOM    554  O   MET A  94     -14.853 -34.155  14.846  1.00 60.15           O
ATOM    555  CB  MET A  94     -14.427 -31.632  12.544  1.00 57.91           C
ATOM    556  CG  MET A  94     -13.730 -32.752  11.804  1.00 53.49           C
ATOM    557  SD  MET A  94     -14.891 -33.967  11.138  1.00 65.42           S
ATOM    558  CE  MET A  94     -15.499 -33.160   9.658  1.00 56.66           C
ATOM    559  N   THR A  95     -13.442 -32.466  15.306  1.00 57.14           N
ATOM    560  CA  THR A  95     -12.549 -33.315  16.090  1.00 58.70           C
ATOM    561  C   THR A  95     -13.226 -33.962  17.295  1.00 61.10           C
ATOM    562  O   THR A  95     -12.726 -34.973  17.806  1.00 60.08           O
ATOM    563  CB  THR A  95     -11.342 -32.515  16.560  1.00 54.90           C
ATOM    564  OG1 THR A  95     -11.792 -31.520  17.476  1.00 60.76           O
ATOM    565  CG2 THR A  95     -10.648 -31.877  15.416  1.00 57.54           C
ATOM    566  N   GLN A  96     -14.320 -33.394  17.784  1.00 56.28           N
ATOM    567  CA  GLN A  96     -15.036 -34.069  18.851  1.00 57.17           C
ATOM    568  C   GLN A  96     -15.748 -35.321  18.347  1.00 57.42           C
ATOM    569  O   GLN A  96     -16.244 -36.100  19.161  1.00 62.77           O
ATOM    570  CB  GLN A  96     -16.000 -33.091  19.522  1.00 58.73           C
ATOM    571  CG  GLN A  96     -17.381 -33.065  18.927  1.00 70.07           C
ATOM    572  CD  GLN A  96     -18.178 -31.880  19.420  1.00 77.31           C
ATOM    573  OE1 GLN A  96     -17.812 -31.251  20.422  1.00 76.38           O
ATOM    574  NE2 GLN A  96     -19.305 -31.592  18.746  1.00 73.09           N
ATOM    575  N   ASN A  97     -15.862 -35.515  17.035  1.00 57.07           N
ATOM    576  CA  ASN A  97     -16.430 -36.746  16.506  1.00 58.62           C
ATOM    577  C   ASN A  97     -15.352 -37.716  16.042  1.00 59.81           C
ATOM    578  O   ASN A  97     -15.666 -38.696  15.369  1.00 60.83           O
ATOM    579  CB  ASN A  97     -17.386 -36.458  15.361  1.00 54.19           C
ATOM    580  CG  ASN A  97     -18.570 -35.642  15.794  1.00 59.36           C
ATOM    581  OD1 ASN A  97     -18.888 -34.618  15.190  1.00 60.60           O
ATOM    582  ND2 ASN A  97     -19.266 -36.114  16.819  1.00 60.78           N
ATOM    583  N   ILE A  98     -14.092 -37.472  16.388  1.00 56.76           N
ATOM    584  CA  ILE A  98     -12.999 -38.327  15.966  1.00 62.75           C
ATOM    585  C   ILE A  98     -12.355 -38.916  17.218  1.00 67.54           C
ATOM    586  O   ILE A  98     -11.646 -38.213  17.954  1.00 66.18           O
ATOM    587  CB  ILE A  98     -11.972 -37.566  15.122  1.00 62.53           C
ATOM    588  CG1 ILE A  98     -12.630 -37.031  13.844  1.00 63.05           C
ATOM    589  CG2 ILE A  98     -10.836 -38.485  14.749  1.00 59.43           C
ATOM    590  CD1 ILE A  98     -11.669 -36.295  12.932  1.00 59.08           C
ATOM    591  N   ARG A  99     -12.595 -40.204  17.456  1.00 70.98           N
ATOM    592  CA  ARG A  99     -12.185 -40.917  18.657  1.00 75.29           C
ATOM    593  C   ARG A  99     -11.173 -41.982  18.243  1.00 76.77           C
ATOM    594  O   ARG A  99     -11.107 -42.357  17.066  1.00 75.16           O
ATOM    595  CB  ARG A  99     -13.387 -41.575  19.361  1.00 79.99           C
ATOM    596  CG  ARG A  99     -14.264 -40.599  20.172  1.00 85.45           C
ATOM    597  CD  ARG A  99     -15.777 -40.867  20.042  1.00 87.50           C
ATOM    598  NE  ARG A  99     -16.555 -39.644  19.771  1.00 82.45           N
ATOM    599  CZ  ARG A  99     -17.888 -39.564  19.854  1.00 87.92           C
ATOM    600  NH1 ARG A  99     -18.592 -40.642  20.206  1.00 93.83           N
ATOM    601  NH2 ARG A  99     -18.526 -38.418  19.580  1.00 70.89           N
ATOM    602  N   PRO A 100     -10.363 -42.483  19.170  1.00 81.82           N
ATOM    603  CA  PRO A 100      -9.515 -43.652  18.863  1.00 82.18           C
ATOM    604  C   PRO A 100     -10.330 -44.928  18.690  1.00 87.46           C
ATOM    605  O   PRO A 100     -11.384 -45.093  19.315  1.00 89.43           O
ATOM    606  CB  PRO A 100      -8.569 -43.729  20.063  1.00 83.76           C
ATOM    607  CG  PRO A 100      -8.677 -42.336  20.727  1.00 82.24           C
ATOM    608  CD  PRO A 100     -10.083 -41.916  20.496  1.00 79.25           C
ATOM    609  N   VAL A 101      -9.771 -45.882  17.916  1.00 85.77           N
ATOM    610  CA  VAL A 101     -10.566 -46.982  17.335  1.00 90.10           C
ATOM    611  C   VAL A 101     -11.319 -47.770  18.412  1.00 98.87           C
ATOM    612  O   VAL A 101     -12.439 -48.249  18.167  1.00 99.14           O
ATOM    613  CB  VAL A 101      -9.771 -47.890  16.358  1.00 87.65           C
ATOM    614  CG1 VAL A 101      -9.690 -47.249  14.971  1.00 82.93           C
ATOM    615  CG2 VAL A 101      -8.342 -48.182  16.810  1.00 91.61           C
ATOM    616  N   GLN A 102     -10.721 -47.954  19.591  1.00101.20           N
ATOM    617  CA  GLN A 102     -11.233 -48.880  20.594  1.00107.76           C
ATOM    618  C   GLN A 102     -12.529 -48.396  21.272  1.00111.65           C
ATOM    619  O   GLN A 102     -13.075 -49.141  22.106  1.00111.42           O
ATOM    620  CB  GLN A 102     -10.159 -49.032  21.662  1.00104.01           C
ATOM    621  CG  GLN A 102      -8.784 -49.302  21.044  1.00105.28           C
ATOM    622  CD  GLN A 102      -8.211 -48.043  20.357  1.00103.73           C
ATOM    623  OE1 GLN A 102      -8.331 -47.854  19.163  1.00103.41           O
ATOM    624  NE2 GLN A 102      -7.680 -47.143  21.149  1.00 98.97           N
ATOM    625  N   SER A 103     -13.009 -47.176  20.977  1.00111.38           N
ATOM    626  CA  SER A 103     -14.268 -46.670  21.531  1.00114.83           C
ATOM    627  C   SER A 103     -15.496 -47.387  20.954  1.00115.85           C
ATOM    628  O   SER A 103     -16.629 -46.992  21.275  1.00116.05           O
ATOM    629  CB  SER A 103     -14.402 -45.162  21.283  1.00109.48           C
ATOM    630  OG  SER A 103     -15.527 -44.638  21.970  1.00110.13           O
ATOM    631  N   VAL A 104     -15.300 -48.418  20.133  1.00117.69           N
ATOM    632  CA  VAL A 104     -16.396 -49.159  19.506  1.00116.80           C
ATOM    633  C   VAL A 104     -16.472 -50.605  20.008  1.00113.92           C
ATOM    634  O   VAL A 104     -17.185 -50.911  20.962  1.00109.07           O
ATOM    635  CB  VAL A 104     -16.261 -49.122  17.944  1.00108.92           C
ATOM    636  CG1 VAL A 104     -16.023 -47.692  17.447  1.00 97.89           C
ATOM    637  CG2 VAL A 104     -15.163 -50.078  17.450  1.00 96.34           C
TER     638      VAL A 104
ATOM    639  N   GLY C 115      -4.838 -45.484  15.306  1.00 71.52           N
ATOM    640  CA  GLY C 115      -6.051 -45.616  14.534  1.00 69.29           C
ATOM    641  C   GLY C 115      -7.193 -44.841  15.158  1.00 76.98           C
ATOM    642  O   GLY C 115      -7.471 -44.985  16.355  1.00 79.46           O
ATOM    643  N   VAL C 116      -7.915 -44.070  14.347  1.00 72.50           N
ATOM    644  CA  VAL C 116      -9.061 -43.316  14.836  1.00 72.74           C
ATOM    645  C   VAL C 116     -10.308 -43.658  14.036  1.00 67.48           C
ATOM    646  O   VAL C 116     -10.250 -44.079  12.883  1.00 67.65           O
ATOM    647  CB  VAL C 116      -8.801 -41.799  14.792  1.00 71.09           C
ATOM    648  CG1 VAL C 116      -7.667 -41.440  15.723  1.00 69.82           C
ATOM    649  CG2 VAL C 116      -8.527 -41.359  13.347  1.00 62.88           C
ATOM    650  N   VAL C 117     -11.459 -43.425  14.659  1.00 66.63           N
ATOM    651  CA  VAL C 117     -12.756 -43.677  14.044  1.00 62.97           C
ATOM    652  C   VAL C 117     -13.590 -42.397  14.098  1.00 59.55           C
ATOM    653  O   VAL C 117     -13.553 -41.648  15.078  1.00 63.45           O
ATOM    654  CB  VAL C 117     -13.437 -44.869  14.760  1.00 61.58           C
ATOM    655  CG1 VAL C 117     -13.449 -44.642  16.230  1.00 71.19           C
ATOM    656  CG2 VAL C 117     -14.877 -45.021  14.318  1.00 55.66           C
ATOM    657  N   LEU C 118     -14.324 -42.134  13.020  1.00 55.20           N
ATOM    658  CA  LEU C 118     -15.262 -41.017  12.932  1.00 55.28           C
ATOM    659  C   LEU C 118     -16.658 -41.426  13.399  1.00 54.99           C
ATOM    660  O   LEU C 118     -17.138 -42.514  13.059  1.00 56.56           O
ATOM    661  CB  LEU C 118     -15.313 -40.475  11.505  1.00 54.02           C
ATOM    662  CG  LEU C 118     -16.402 -39.462  11.160  1.00 55.36           C
ATOM    663  CD1 LEU C 118     -16.176 -38.180  11.882  1.00 59.64           C
ATOM    664  CD2 LEU C 118     -16.450 -39.231   9.680  1.00 56.15           C
ATOM    665  N   ALA C 119     -17.285 -40.586  14.224  1.00 49.76           N
ATOM    666  CA  ALA C 119     -18.632 -40.863  14.717  1.00 55.26           C
ATOM    667  C   ALA C 119     -19.637 -40.442  13.641  1.00 56.72           C
ATOM    668  O   ALA C 119     -20.213 -39.353  13.661  1.00 56.82           O
ATOM    669  CB  ALA C 119     -18.875 -40.144  16.038  1.00 53.87           C
ATOM    670  N   GLY C 120     -19.871 -41.350  12.693  1.00 52.22           N
ATOM    671  CA  GLY C 120     -20.660 -40.993  11.530  1.00 52.49           C
ATOM    672  C   GLY C 120     -22.130 -40.819  11.852  1.00 54.01           C
ATOM    673  O   GLY C 120     -22.823 -40.001  11.231  1.00 51.48           O
ATOM    674  N   ALA C 121     -22.648 -41.620  12.784  1.00 51.69           N
ATOM    675  CA  ALA C 121     -24.034 -41.413  13.192  1.00 53.93           C
ATOM    676  C   ALA C 121     -24.195 -40.063  13.892  1.00 56.12           C
ATOM    677  O   ALA C 121     -25.146 -39.329  13.616  1.00 58.42           O
ATOM    678  CB  ALA C 121     -24.512 -42.563  14.073  1.00 49.62           C
ATOM    679  N   ALA C 122     -23.240 -39.698  14.751  1.00 55.74           N
ATOM    680  CA  ALA C 122     -23.263 -38.393  15.407  1.00 53.43           C
ATOM    681  C   ALA C 122     -23.105 -37.256  14.406  1.00 55.91           C
ATOM    682  O   ALA C 122     -23.893 -36.302  14.401  1.00 56.62           O
ATOM    683  CB  ALA C 122     -22.149 -38.306  16.451  1.00 44.89           C
ATOM    684  N   LEU C 123     -22.101 -37.349  13.535  1.00 53.99           N
ATOM    685  CA  LEU C 123     -21.876 -36.293  12.558  1.00 50.62           C
ATOM    686  C   LEU C 123     -23.007 -36.239  11.537  1.00 51.18           C
ATOM    687  O   LEU C 123     -23.315 -35.161  11.021  1.00 53.71           O
ATOM    688  CB  LEU C 123     -20.504 -36.467  11.902  1.00 55.37           C
ATOM    689  CG  LEU C 123     -20.154 -35.431  10.830  1.00 58.20           C
ATOM    690  CD1 LEU C 123     -20.268 -34.064  11.432  1.00 60.23           C
ATOM    691  CD2 LEU C 123     -18.755 -35.623  10.291  1.00 55.67           C
ATOM    692  N   GLY C 124     -23.585 -37.376  11.191  1.00 50.19           N
ATOM    693  CA  GLY C 124     -24.721 -37.385  10.279  1.00 41.09           C
ATOM    694  C   GLY C 124     -24.442 -37.233   8.808  1.00 50.14           C
ATOM    695  O   GLY C 124     -24.852 -38.079   8.003  1.00 49.86           O
ATOM    696  N   VAL C 125     -23.701 -36.197   8.431  1.00 44.29           N
ATOM    697  CA  VAL C 125     -23.499 -35.877   7.029  1.00 45.96           C
ATOM    698  C   VAL C 125     -22.107 -35.280   6.846  1.00 47.50           C
ATOM    699  O   VAL C 125     -21.641 -34.498   7.677  1.00 47.63           O
ATOM    700  CB  VAL C 125     -24.619 -34.925   6.541  1.00 49.71           C
ATOM    701  CG1 VAL C 125     -24.690 -33.702   7.421  1.00 40.88           C
ATOM    702  CG2 VAL C 125     -24.363 -34.485   5.136  1.00 49.31           C
ATOM    703  N   ALA C 126     -21.421 -35.693   5.780  1.00 47.02           N
ATOM    704  CA  ALA C 126     -20.113 -35.131   5.455  1.00 49.75           C
ATOM    705  C   ALA C 126     -19.669 -35.607   4.071  1.00 49.29           C
ATOM    706  O   ALA C 126     -19.886 -36.760   3.690  1.00 46.48           O
ATOM    707  CB  ALA C 126     -19.053 -35.502   6.505  1.00 45.32           C
ATOM    708  N   THR C 127     -19.021 -34.721   3.340  1.00 47.45           N
ATOM    709  CA  THR C 127     -18.436 -35.117   2.073  1.00 50.65           C
ATOM    710  C   THR C 127     -17.145 -35.898   2.313  1.00 49.86           C
ATOM    711  O   THR C 127     -16.577 -35.879   3.410  1.00 54.21           O
ATOM    712  CB  THR C 127     -18.132 -33.883   1.238  1.00 48.13           C
ATOM    713  OG1 THR C 127     -17.129 -33.119   1.923  1.00 49.45           O
ATOM    714  CG2 THR C 127     -19.384 -33.031   1.047  1.00 45.54           C
ATOM    715  N   ALA C 128     -16.713 -36.645   1.296  1.00 48.98           N
ATOM    716  CA  ALA C 128     -15.431 -37.333   1.418  1.00 47.81           C
ATOM    717  C   ALA C 128     -14.323 -36.335   1.732  1.00 50.59           C
ATOM    718  O   ALA C 128     -13.413 -36.613   2.530  1.00 50.36           O
ATOM    719  CB  ALA C 128     -15.120 -38.101   0.138  1.00 46.26           C
ATOM    720  N   ALA C 129     -14.361 -35.180   1.068  1.00 49.83           N
ATOM    721  CA  ALA C 129     -13.390 -34.124   1.335  1.00 47.86           C
ATOM    722  C   ALA C 129     -13.410 -33.682   2.796  1.00 50.73           C
ATOM    723  O   ALA C 129     -12.354 -33.465   3.396  1.00 55.71           O
ATOM    724  CB  ALA C 129     -13.646 -32.949   0.409  1.00 44.27           C
ATOM    725  N   GLN C 130     -14.590 -33.606   3.411  1.00 48.95           N
ATOM    726  CA  GLN C 130     -14.615 -33.174   4.803  1.00 50.39           C
ATOM    727  C   GLN C 130     -14.134 -34.276   5.737  1.00 53.72           C
ATOM    728  O   GLN C 130     -13.437 -33.997   6.722  1.00 51.24           O
ATOM    729  CB  GLN C 130     -16.016 -32.741   5.220  1.00 47.68           C
ATOM    730  CG  GLN C 130     -16.562 -31.495   4.537  1.00 56.29           C
ATOM    731  CD  GLN C 130     -18.026 -31.239   4.900  1.00 63.49           C
ATOM    732  OE1 GLN C 130     -18.911 -32.073   4.655  1.00 54.13           O
ATOM    733  NE2 GLN C 130     -18.282 -30.081   5.506  1.00 71.00           N
ATOM    734  N   ILE C 131     -14.504 -35.526   5.454  1.00 53.38           N
ATOM    735  CA  ILE C 131     -14.017 -36.639   6.257  1.00 47.94           C
ATOM    736  C   ILE C 131     -12.486 -36.717   6.228  1.00 50.06           C
ATOM    737  O   ILE C 131     -11.840 -36.833   7.276  1.00 48.00           O
ATOM    738  CB  ILE C 131     -14.690 -37.943   5.811  1.00 50.29           C
ATOM    739  CG1 ILE C 131     -16.168 -37.881   6.188  1.00 44.57           C
ATOM    740  CG2 ILE C 131     -14.011 -39.139   6.459  1.00 52.42           C
ATOM    741  CD1 ILE C 131     -17.051 -38.793   5.374  1.00 47.62           C
ATOM    742  N   THR C 132     -11.880 -36.710   5.039  1.00 47.83           N
ATOM    743  CA  THR C 132     -10.431 -36.878   5.003  1.00 46.98           C
ATOM    744  C   THR C 132      -9.732 -35.675   5.622  1.00 49.50           C
ATOM    745  O   THR C 132      -8.701 -35.821   6.281  1.00 53.55           O
ATOM    746  CB  THR C 132      -9.908 -37.136   3.587  1.00 45.93           C
ATOM    747  OG1 THR C 132     -10.245 -36.051   2.749  1.00 56.76           O
ATOM    748  CG2 THR C 132     -10.503 -38.381   3.010  1.00 49.09           C
ATOM    749  N   ALA C 133     -10.245 -34.473   5.392  1.00 50.77           N
ATOM    750  CA  ALA C 133      -9.632 -33.320   6.040  1.00 51.66           C
ATOM    751  C   ALA C 133      -9.832 -33.359   7.547  1.00 54.34           C
ATOM    752  O   ALA C 133      -8.975 -32.880   8.293  1.00 53.47           O
ATOM    753  CB  ALA C 133     -10.202 -32.029   5.466  1.00 51.50           C
ATOM    754  N   GLY C 134     -10.958 -33.897   8.020  1.00 52.35           N
ATOM    755  CA  GLY C 134     -11.159 -33.974   9.455  1.00 54.28           C
ATOM    756  C   GLY C 134     -10.183 -34.912  10.132  1.00 58.24           C
ATOM    757  O   GLY C 134      -9.647 -34.597  11.194  1.00 65.14           O
ATOM    758  N   ILE C 135      -9.963 -36.092   9.551  1.00 56.35           N
ATOM    759  CA  ILE C 135      -8.935 -37.000  10.065  1.00 63.47           C
ATOM    760  C   ILE C 135      -7.558 -36.373   9.953  1.00 61.74           C
ATOM    761  O   ILE C 135      -6.751 -36.436  10.891  1.00 66.23           O
ATOM    762  CB  ILE C 135      -9.038 -38.391   9.422  1.00 61.75           C
ATOM    763  CG1 ILE C 135     -10.348 -39.002   9.889  1.00 56.29           C
ATOM    764  CG2 ILE C 135      -7.911 -39.278   9.823  1.00 64.35           C
ATOM    765  CD1 ILE C 135     -11.044 -39.651   8.838  1.00 62.29           C
ATOM    766  N   ALA C 136      -7.254 -35.804   8.791  1.00 57.75           N
ATOM    767  CA  ALA C 136      -6.005 -35.063   8.654  1.00 59.53           C
ATOM    768  C   ALA C 136      -5.869 -34.008   9.738  1.00 64.38           C
ATOM    769  O   ALA C 136      -4.769 -33.760  10.235  1.00 67.12           O
ATOM    770  CB  ALA C 136      -5.931 -34.407   7.276  1.00 48.50           C
ATOM    771  N   LEU C 137      -6.980 -33.376  10.120  1.00 67.38           N
ATOM    772  CA  LEU C 137      -6.925 -32.382  11.181  1.00 66.71           C
ATOM    773  C   LEU C 137      -6.458 -33.019  12.476  1.00 72.09           C
ATOM    774  O   LEU C 137      -5.618 -32.453  13.185  1.00 76.90           O
ATOM    775  CB  LEU C 137      -8.306 -31.746  11.354  1.00 62.87           C
ATOM    776  CG  LEU C 137      -8.536 -30.720  12.450  1.00 59.63           C
ATOM    777  CD1 LEU C 137      -7.494 -29.646  12.321  1.00 59.56           C
ATOM    778  CD2 LEU C 137      -9.928 -30.118  12.345  1.00 56.08           C
ATOM    779  N   HIS C 138      -6.952 -34.226  12.772  1.00 70.54           N
ATOM    780  CA  HIS C 138      -6.517 -34.950  13.962  1.00 72.07           C
ATOM    781  C   HIS C 138      -5.062 -35.391  13.883  1.00 69.09           C
ATOM    782  O   HIS C 138      -4.322 -35.268  14.860  1.00 68.40           O
ATOM    783  CB  HIS C 138      -7.446 -36.133  14.174  1.00 78.82           C
ATOM    784  CG  HIS C 138      -7.049 -37.016  15.311  1.00 87.64           C
ATOM    785  ND1 HIS C 138      -5.926 -37.822  15.245  1.00 80.65           N
ATOM    786  CD2 HIS C 138      -7.571 -37.189  16.549  1.00 80.88           C
ATOM    787  CE1 HIS C 138      -5.799 -38.487  16.378  1.00 82.99           C
ATOM    788  NE2 HIS C 138      -6.777 -38.113  17.189  1.00 88.97           N
ATOM    789  N   GLN C 139      -4.603 -35.816  12.713  1.00 73.60           N
ATOM    790  CA  GLN C 139      -3.231 -36.308  12.624  1.00 80.02           C
ATOM    791  C   GLN C 139      -2.221 -35.169  12.692  1.00 81.38           C
ATOM    792  O   GLN C 139      -1.094 -35.378  13.150  1.00 83.52           O
ATOM    793  CB  GLN C 139      -3.033 -37.143  11.350  1.00 78.90           C
ATOM    794  CG  GLN C 139      -1.674 -37.867  11.274  1.00 90.08           C
ATOM    795  CD  GLN C 139      -1.498 -38.995  12.312  1.00100.84           C
ATOM    796  OE1 GLN C 139      -2.476 -39.504  12.887  1.00100.59           O
ATOM    797  NE2 GLN C 139      -0.240 -39.394  12.542  1.00 95.12           N
ATOM    798  N   SER C 140      -2.583 -33.974  12.218  1.00 80.31           N
ATOM    799  CA  SER C 140      -1.625 -32.890  12.072  1.00 75.88           C
ATOM    800  C   SER C 140      -1.770 -31.778  13.106  1.00 72.80           C
ATOM    801  O   SER C 140      -0.877 -30.922  13.186  1.00 71.62           O
ATOM    802  CB  SER C 140      -1.706 -32.278  10.660  1.00 71.01           C
ATOM    803  OG  SER C 140      -2.982 -31.723  10.374  1.00 75.42           O
ATOM    804  N   MET C 141      -2.862 -31.730  13.872  1.00 69.98           N
ATOM    805  CA  MET C 141      -2.983 -30.655  14.850  1.00 74.16           C
ATOM    806  C   MET C 141      -1.998 -30.857  15.992  1.00 77.86           C
ATOM    807  O   MET C 141      -1.690 -31.988  16.371  1.00 82.77           O
ATOM    808  CB  MET C 141      -4.389 -30.602  15.440  1.00 70.87           C
ATOM    809  CG  MET C 141      -4.752 -31.828  16.250  1.00 67.08           C
ATOM    810  SD  MET C 141      -6.504 -31.751  16.629  1.00 88.08           S
ATOM    811  CE  MET C 141      -6.714 -33.121  17.783  1.00 81.47           C
ATOM    812  N   LEU C 142      -1.488 -29.751  16.539  1.00 79.44           N
ATOM    813  CA  LEU C 142      -0.589 -29.863  17.681  1.00 77.23           C
ATOM    814  C   LEU C 142      -1.342 -30.370  18.913  1.00 77.47           C
ATOM    815  O   LEU C 142      -2.468 -29.952  19.196  1.00 75.71           O
ATOM    816  CB  LEU C 142       0.148 -28.544  17.956  1.00 69.70           C
ATOM    817  CG  LEU C 142       1.364 -28.112  17.104  1.00 70.80           C
ATOM    818  CD1 LEU C 142       1.330 -28.471  15.617  1.00 73.62           C
ATOM    819  CD2 LEU C 142       1.609 -26.638  17.273  1.00 69.45           C
ATOM    820  N   ASN C 143      -0.685 -31.274  19.649  1.00 83.56           N
ATOM    821  CA  ASN C 143      -1.102 -31.801  20.947  1.00 85.07           C
ATOM    822  C   ASN C 143      -1.431 -30.655  21.913  1.00 81.74           C
ATOM    823  O   ASN C 143      -0.964 -29.528  21.723  1.00 80.96           O
ATOM    824  CB  ASN C 143      -0.062 -32.811  21.472  1.00 82.66           C
ATOM    825  CG  ASN C 143       0.930 -32.206  22.424  1.00 88.42           C
ATOM    826  OD1 ASN C 143       0.610 -31.952  23.600  1.00 86.44           O
ATOM    827  ND2 ASN C 143       2.166 -32.002  21.939  1.00 89.05           N
ATOM    828  N   SER C 144      -2.260 -30.924  22.929  1.00 76.57           N
ATOM    829  CA  SER C 144      -2.745 -29.876  23.829  1.00 79.47           C
ATOM    830  C   SER C 144      -1.658 -29.101  24.570  1.00 81.83           C
ATOM    831  O   SER C 144      -1.820 -27.896  24.801  1.00 79.72           O
ATOM    832  CB  SER C 144      -3.660 -30.500  24.874  1.00 76.28           C
ATOM    833  OG  SER C 144      -3.744 -29.651  25.997  1.00 78.99           O
ATOM    834  N   GLN C 145      -0.549 -29.725  24.952  1.00 84.35           N
ATOM    835  CA  GLN C 145       0.434 -28.897  25.644  1.00 87.22           C
ATOM    836  C   GLN C 145       1.493 -28.291  24.736  1.00 81.66           C
ATOM    837  O   GLN C 145       2.168 -27.342  25.157  1.00 84.54           O
ATOM    838  CB  GLN C 145       1.051 -29.608  26.849  1.00 95.73           C
ATOM    839  CG  GLN C 145       0.159 -29.314  28.093  1.00 95.72           C
ATOM    840  CD  GLN C 145       0.826 -28.436  29.166  1.00101.19           C
ATOM    841  OE1 GLN C 145       2.053 -28.403  29.305  1.00102.49           O
ATOM    842  NE2 GLN C 145       0.001 -27.702  29.916  1.00 96.66           N
ATOM    843  N   ALA C 146       1.685 -28.816  23.527  1.00 78.06           N
ATOM    844  CA  ALA C 146       2.469 -28.061  22.551  1.00 81.99           C
ATOM    845  C   ALA C 146       1.840 -26.691  22.301  1.00 76.50           C
ATOM    846  O   ALA C 146       2.541 -25.735  21.957  1.00 72.97           O
ATOM    847  CB  ALA C 146       2.592 -28.839  21.237  1.00 73.70           C
ATOM    848  N   ILE C 147       0.519 -26.588  22.459  1.00 76.35           N
ATOM    849  CA  ILE C 147      -0.169 -25.308  22.349  1.00 75.14           C
ATOM    850  C   ILE C 147       0.248 -24.373  23.475  1.00 73.47           C
ATOM    851  O   ILE C 147       0.547 -23.193  23.249  1.00 71.08           O
ATOM    852  CB  ILE C 147      -1.692 -25.548  22.319  1.00 70.12           C
ATOM    853  CG1 ILE C 147      -2.051 -26.386  21.087  1.00 72.68           C
ATOM    854  CG2 ILE C 147      -2.478 -24.273  22.363  1.00 66.17           C
ATOM    855  CD1 ILE C 147      -1.829 -25.663  19.737  1.00 63.30           C
ATOM    856  N   ASP C 148       0.306 -24.889  24.697  1.00 76.90           N
ATOM    857  CA  ASP C 148       0.704 -24.049  25.820  1.00 74.41           C
ATOM    858  C   ASP C 148       2.148 -23.598  25.667  1.00 69.80           C
ATOM    859  O   ASP C 148       2.483 -22.457  25.991  1.00 68.31           O
ATOM    860  CB  ASP C 148       0.504 -24.828  27.109  1.00 83.11           C
ATOM    861  CG  ASP C 148      -0.948 -25.176  27.327  1.00 88.44           C
ATOM    862  OD1 ASP C 148      -1.244 -26.384  27.482  1.00 88.78           O
ATOM    863  OD2 ASP C 148      -1.794 -24.253  27.270  1.00 90.05           O
ATOM    864  N   ASN C 149       3.016 -24.489  25.166  1.00 67.68           N
ATOM    865  CA  ASN C 149       4.391 -24.112  24.845  1.00 68.83           C
ATOM    866  C   ASN C 149       4.430 -23.064  23.749  1.00 70.86           C
ATOM    867  O   ASN C 149       5.144 -22.056  23.854  1.00 66.62           O
ATOM    868  CB  ASN C 149       5.204 -25.330  24.437  1.00 76.67           C
ATOM    869  CG  ASN C 149       5.414 -26.294  25.580  1.00 84.69           C
ATOM    870  OD1 ASN C 149       4.844 -26.131  26.668  1.00 85.73           O
ATOM    871  ND2 ASN C 149       6.244 -27.306  25.347  1.00 84.72           N
ATOM    872  N   LEU C 150       3.716 -23.324  22.652  1.00 68.74           N
ATOM    873  CA  LEU C 150       3.700 -22.389  21.537  1.00 62.86           C
ATOM    874  C   LEU C 150       3.176 -21.042  22.006  1.00 65.34           C
ATOM    875  O   LEU C 150       3.737 -19.987  21.667  1.00 58.77           O
ATOM    876  CB  LEU C 150       2.840 -22.952  20.412  1.00 62.12           C
ATOM    877  CG  LEU C 150       2.532 -22.047  19.220  1.00 58.55           C
ATOM    878  CD1 LEU C 150       3.800 -21.644  18.454  1.00 54.17           C
ATOM    879  CD2 LEU C 150       1.512 -22.719  18.327  1.00 56.08           C
ATOM    880  N   ARG C 151       2.108 -21.068  22.812  1.00 62.15           N
ATOM    881  CA  ARG C 151       1.552 -19.831  23.342  1.00 61.02           C
ATOM    882  C   ARG C 151       2.594 -19.052  24.123  1.00 60.82           C
ATOM    883  O   ARG C 151       2.694 -17.830  23.985  1.00 63.46           O
ATOM    884  CB  ARG C 151       0.347 -20.131  24.219  1.00 57.63           C
ATOM    885  CG  ARG C 151      -0.214 -18.922  24.880  1.00 53.26           C
ATOM    886  CD  ARG C 151      -1.657 -19.149  25.267  1.00 63.63           C
ATOM    887  NE  ARG C 151      -2.031 -20.556  25.251  1.00 69.50           N
ATOM    888  CZ  ARG C 151      -3.138 -20.983  24.672  1.00 71.78           C
ATOM    889  NH1 ARG C 151      -3.470 -22.270  24.675  1.00 70.64           N
ATOM    890  NH2 ARG C 151      -3.940 -20.081  24.086  1.00 71.28           N
ATOM    891  N   ALA C 152       3.429 -19.742  24.881  1.00 60.41           N
ATOM    892  CA  ALA C 152       4.432 -19.019  25.635  1.00 59.59           C
ATOM    893  C   ALA C 152       5.577 -18.545  24.738  1.00 59.05           C
ATOM    894  O   ALA C 152       6.059 -17.416  24.882  1.00 61.44           O
ATOM    895  CB  ALA C 152       4.949 -19.897  26.768  1.00 54.50           C
ATOM    896  N   SER C 153       5.976 -19.334  23.752  1.00 54.78           N
ATOM    897  CA  SER C 153       7.014 -18.849  22.854  1.00 59.78           C
ATOM    898  C   SER C 153       6.551 -17.608  22.099  1.00 61.97           C
ATOM    899  O   SER C 153       7.336 -16.677  21.891  1.00 62.41           O
ATOM    900  CB  SER C 153       7.476 -19.959  21.915  1.00 58.13           C
ATOM    901  OG  SER C 153       7.755 -21.116  22.679  1.00 64.12           O
ATOM    902  N   LEU C 154       5.288 -17.576  21.666  1.00 62.32           N
ATOM    903  CA  LEU C 154       4.812 -16.432  20.894  1.00 59.60           C
ATOM    904  C   LEU C 154       4.831 -15.165  21.732  1.00 58.18           C
ATOM    905  O   LEU C 154       5.224 -14.097  21.248  1.00 55.59           O
ATOM    906  CB  LEU C 154       3.390 -16.698  20.404  1.00 53.83           C
ATOM    907  CG  LEU C 154       3.228 -17.809  19.389  1.00 54.45           C
ATOM    908  CD1 LEU C 154       1.778 -17.981  19.029  1.00 49.08           C
ATOM    909  CD2 LEU C 154       4.050 -17.424  18.181  1.00 54.27           C
ATOM    910  N   GLU C 155       4.479 -15.285  23.014  1.00 59.10           N
ATOM    911  CA  GLU C 155       4.400 -14.119  23.885  1.00 62.73           C
ATOM    912  C   GLU C 155       5.748 -13.411  24.013  1.00 65.19           C
ATOM    913  O   GLU C 155       5.798 -12.182  24.126  1.00 67.08           O
ATOM    914  CB  GLU C 155       3.864 -14.518  25.262  1.00 61.68           C
ATOM    915  CG  GLU C 155       3.808 -13.330  26.186  1.00 72.95           C
ATOM    916  CD  GLU C 155       2.448 -12.660  26.208  1.00 87.43           C
ATOM    917  OE1 GLU C 155       1.561 -13.084  25.430  1.00 87.63           O
ATOM    918  OE2 GLU C 155       2.298 -11.640  26.930  1.00 91.92           O
ATOM    919  N   THR C 156       6.846 -14.161  24.044  1.00 59.41           N
ATOM    920  CA  THR C 156       8.150 -13.576  24.330  1.00 63.12           C
ATOM    921  C   THR C 156       8.938 -13.146  23.095  1.00 61.52           C
ATOM    922  O   THR C 156      10.078 -12.695  23.232  1.00 61.94           O
ATOM    923  CB  THR C 156       8.985 -14.547  25.169  1.00 62.17           C
ATOM    924  OG1 THR C 156       9.531 -15.572  24.324  1.00 66.17           O
ATOM    925  CG2 THR C 156       8.138 -15.160  26.270  1.00 57.19           C
ATOM    926  N   THR C 157       8.376 -13.248  21.907  1.00 63.50           N
ATOM    927  CA  THR C 157       9.111 -12.873  20.712  1.00 59.99           C
ATOM    928  C   THR C 157       8.679 -11.480  20.253  1.00 55.49           C
ATOM    929  O   THR C 157       7.663 -10.941  20.696  1.00 53.48           O
ATOM    930  CB  THR C 157       8.904 -13.928  19.603  1.00 64.53           C
ATOM    931  OG1 THR C 157       9.832 -13.708  18.527  1.00 77.87           O
ATOM    932  CG2 THR C 157       7.477 -13.925  19.058  1.00 59.27           C
ATOM    933  N   ASN C 158       9.488 -10.876  19.389  1.00 53.89           N
ATOM    934  CA  ASN C 158       9.128  -9.553  18.900  1.00 54.39           C
ATOM    935  C   ASN C 158       9.520  -9.311  17.433  1.00 55.32           C
ATOM    936  O   ASN C 158       9.637  -8.157  17.011  1.00 51.97           O
ATOM    937  CB  ASN C 158       9.778  -8.504  19.824  1.00 53.62           C
ATOM    938  CG  ASN C 158      11.263  -8.432  19.645  1.00 57.04           C
ATOM    939  OD1 ASN C 158      11.926  -9.448  19.453  1.00 62.81           O
ATOM    940  ND2 ASN C 158      11.795  -7.236  19.664  1.00 56.19           N
ATOM    941  N   GLN C 159       9.790 -10.342  16.660  1.00 55.77           N
ATOM    942  CA  GLN C 159      10.099 -10.182  15.254  1.00 54.17           C
ATOM    943  C   GLN C 159       8.879 -10.433  14.362  1.00 52.84           C
ATOM    944  O   GLN C 159       7.849 -10.979  14.774  1.00 50.63           O
ATOM    945  CB  GLN C 159      11.299 -11.007  14.825  1.00 64.32           C
ATOM    946  CG  GLN C 159      12.510 -10.866  15.699  1.00 68.39           C
ATOM    947  CD  GLN C 159      13.757 -11.091  14.902  1.00 86.43           C
ATOM    948  OE1 GLN C 159      14.272 -10.151  14.280  1.00 92.84           O
ATOM    949  NE2 GLN C 159      14.270 -12.324  14.919  1.00 83.69           N
ATOM    950  N   ALA C 160       9.001  -9.940  13.135  1.00 50.92           N
ATOM    951  CA  ALA C 160       8.003 -10.193  12.109  1.00 47.99           C
ATOM    952  C   ALA C 160       7.939 -11.665  11.713  1.00 49.97           C
ATOM    953  O   ALA C 160       6.844 -12.179  11.460  1.00 52.15           O
ATOM    954  CB  ALA C 160       8.320  -9.335  10.891  1.00 42.88           C
ATOM    955  N   ILE C 161       9.075 -12.343  11.569  1.00 49.22           N
ATOM    956  CA  ILE C 161       9.043 -13.769  11.264  1.00 52.42           C
ATOM    957  C   ILE C 161      10.080 -14.491  12.121  1.00 51.68           C
ATOM    958  O   ILE C 161      11.187 -13.989  12.317  1.00 56.76           O
ATOM    959  CB  ILE C 161       9.260 -13.988   9.749  1.00 49.41           C
ATOM    960  CG1 ILE C 161       9.601 -15.427   9.411  1.00 53.17           C
ATOM    961  CG2 ILE C 161      10.364 -13.099   9.223  1.00 47.58           C
ATOM    962  CD1 ILE C 161       9.300 -15.717   7.922  1.00 52.30           C
ATOM    963  N   GLU C 162       9.735 -15.669  12.634  1.00 50.30           N
ATOM    964  CA  GLU C 162      10.660 -16.304  13.560  1.00 56.62           C
ATOM    965  C   GLU C 162      10.443 -17.813  13.595  1.00 57.38           C
ATOM    966  O   GLU C 162       9.335 -18.282  13.861  1.00 55.49           O
ATOM    967  CB  GLU C 162      10.530 -15.689  14.952  1.00 58.74           C
ATOM    968  CG  GLU C 162      11.186 -16.512  16.022  1.00 65.37           C
ATOM    969  CD  GLU C 162      11.915 -15.652  17.032  1.00 73.14           C
ATOM    970  OE1 GLU C 162      11.699 -14.412  17.020  1.00 72.39           O
ATOM    971  OE2 GLU C 162      12.708 -16.224  17.821  1.00 75.32           O
ATOM    972  N   ALA C 163      11.516 -18.569  13.366  1.00 59.08           N
ATOM    973  CA  ALA C 163      11.456 -20.018  13.500  1.00 61.80           C
ATOM    974  C   ALA C 163      11.524 -20.356  14.986  1.00 60.16           C
ATOM    975  O   ALA C 163      12.530 -20.086  15.643  1.00 64.47           O
ATOM    976  CB  ALA C 163      12.588 -20.665  12.705  1.00 55.57           C
ATOM    977  N   ILE C 164      10.441 -20.909  15.524  1.00 61.66           N
ATOM    978  CA  ILE C 164      10.360 -21.259  16.938  1.00 61.19           C
ATOM    979  C   ILE C 164      10.797 -22.715  17.076  1.00 68.08           C
ATOM    980  O   ILE C 164      10.034 -23.637  16.764  1.00 64.97           O
ATOM    981  CB  ILE C 164       8.930 -21.060  17.441  1.00 59.16           C
ATOM    982  CG1 ILE C 164       8.593 -19.570  17.415  1.00 60.08           C
ATOM    983  CG2 ILE C 164       8.766 -21.634  18.827  1.00 56.24           C
ATOM    984  CD1 ILE C 164       7.356 -19.208  18.166  1.00 61.70           C
ATOM    985  N   ARG C 165      11.999 -22.919  17.611  1.00 76.79           N
ATOM    986  CA  ARG C 165      12.609 -24.232  17.777  1.00 75.66           C
ATOM    987  C   ARG C 165      12.615 -24.600  19.252  1.00 80.32           C
ATOM    988  O   ARG C 165      13.276 -23.945  20.064  1.00 87.25           O
ATOM    989  CB  ARG C 165      14.006 -24.259  17.151  1.00 75.15           C
ATOM    990  CG  ARG C 165      13.900 -24.178  15.622  1.00 71.28           C
ATOM    991  CD  ARG C 165      15.203 -23.910  14.872  1.00 74.85           C
ATOM    992  NE  ARG C 165      14.931 -23.778  13.434  1.00 80.16           N
ATOM    993  CZ  ARG C 165      15.348 -22.776  12.650  1.00 78.54           C
ATOM    994  NH1 ARG C 165      16.073 -21.775  13.153  1.00 76.71           N
ATOM    995  NH2 ARG C 165      15.021 -22.766  11.352  1.00 73.67           N
ATOM    996  N   GLN C 166      11.882 -25.637  19.595  1.00 89.44           N
ATOM    997  CA  GLN C 166      11.972 -26.270  20.903  1.00 94.56           C
ATOM    998  C   GLN C 166      12.463 -27.691  20.647  1.00 97.43           C
ATOM    999  O   GLN C 166      11.740 -28.504  20.057  1.00100.09           O
ATOM   1000  CB  GLN C 166      10.615 -26.205  21.597  1.00 91.90           C
ATOM   1001  CG  GLN C 166      10.666 -25.916  23.078  1.00101.46           C
ATOM   1002  CD  GLN C 166       9.381 -26.315  23.787  1.00101.90           C
ATOM   1003  OE1 GLN C 166       8.613 -27.148  23.295  1.00102.01           O
ATOM   1004  NE2 GLN C 166       9.137 -25.711  24.949  1.00 98.41           N
ATOM   1005  N   ALA C 167      13.684 -27.987  21.109  1.00 98.66           N
ATOM   1006  CA  ALA C 167      14.324 -29.278  20.861  1.00 97.38           C
ATOM   1007  C   ALA C 167      13.390 -30.426  21.218  1.00100.71           C
ATOM   1008  O   ALA C 167      12.644 -30.365  22.203  1.00 94.98           O
ATOM   1009  CB  ALA C 167      15.629 -29.384  21.649  1.00 89.28           C
ATOM   1010  N   GLY C 168      13.408 -31.464  20.381  1.00103.42           N
ATOM   1011  CA  GLY C 168      12.406 -32.495  20.528  1.00103.73           C
ATOM   1012  C   GLY C 168      11.288 -32.275  19.531  1.00101.23           C
ATOM   1013  O   GLY C 168      11.099 -33.092  18.625  1.00101.97           O
ATOM   1014  N   GLN C 169      10.575 -31.155  19.654  1.00 99.45           N
ATOM   1015  CA  GLN C 169       9.488 -30.826  18.741  1.00 96.60           C
ATOM   1016  C   GLN C 169       9.968 -30.187  17.444  1.00 87.90           C
ATOM   1017  O   GLN C 169      11.127 -29.776  17.304  1.00 79.93           O
ATOM   1018  CB  GLN C 169       8.520 -29.856  19.419  1.00 92.99           C
ATOM   1019  CG  GLN C 169       8.201 -30.286  20.794  1.00 97.13           C
ATOM   1020  CD  GLN C 169       7.630 -31.673  20.738  1.00101.57           C
ATOM   1021  OE1 GLN C 169       8.331 -32.666  20.980  1.00 99.20           O
ATOM   1022  NE2 GLN C 169       6.361 -31.762  20.347  1.00 99.22           N
ATOM   1023  N   GLU C 170       9.081 -30.227  16.445  1.00 85.23           N
ATOM   1024  CA  GLU C 170       9.447 -29.705  15.143  1.00 75.60           C
ATOM   1025  C   GLU C 170       9.453 -28.184  15.200  1.00 70.11           C
ATOM   1026  O   GLU C 170       8.732 -27.566  15.994  1.00 66.30           O
ATOM   1027  CB  GLU C 170       8.475 -30.196  14.081  1.00 68.43           C
ATOM   1028  CG  GLU C 170       8.121 -31.657  14.259  1.00 81.40           C
ATOM   1029  CD  GLU C 170       7.010 -32.097  13.340  1.00 82.05           C
ATOM   1030  OE1 GLU C 170       5.938 -32.514  13.838  1.00 79.34           O
ATOM   1031  OE2 GLU C 170       7.218 -32.013  12.112  1.00 82.72           O
ATOM   1032  N   MET C 171      10.194 -27.584  14.272  1.00 63.27           N
ATOM   1033  CA  MET C 171      10.171 -26.141  14.087  1.00 61.41           C
ATOM   1034  C   MET C 171       8.786 -25.649  13.675  1.00 59.90           C
ATOM   1035  O   MET C 171       8.127 -26.237  12.808  1.00 56.89           O
ATOM   1036  CB  MET C 171      11.223 -25.758  13.037  1.00 63.13           C
ATOM   1037  CG  MET C 171      11.431 -24.286  12.839  1.00 61.89           C
ATOM   1038  SD  MET C 171      10.254 -23.538  11.699  1.00 64.47           S
ATOM   1039  CE  MET C 171      10.903 -23.918  10.059  1.00 54.91           C
ATOM   1040  N   ILE C 172       8.380 -24.521  14.250  1.00 57.81           N
ATOM   1041  CA  ILE C 172       7.113 -23.866  13.937  1.00 56.50           C
ATOM   1042  C   ILE C 172       7.449 -22.456  13.489  1.00 55.44           C
ATOM   1043  O   ILE C 172       8.127 -21.719  14.217  1.00 56.17           O
ATOM   1044  CB  ILE C 172       6.137 -23.834  15.115  1.00 54.83           C
ATOM   1045  CG1 ILE C 172       5.840 -25.250  15.601  1.00 56.19           C
ATOM   1046  CG2 ILE C 172       4.854 -23.103  14.693  1.00 49.33           C
ATOM   1047  CD1 ILE C 172       4.962 -25.260  16.855  1.00 55.56           C
ATOM   1048  N   LEU C 173       6.986 -22.085  12.298  1.00 48.58           N
ATOM   1049  CA  LEU C 173       7.282 -20.780  11.732  1.00 49.60           C
ATOM   1050  C   LEU C 173       6.201 -19.797  12.176  1.00 50.84           C
ATOM   1051  O   LEU C 173       5.020 -19.962  11.848  1.00 54.13           O
ATOM   1052  CB  LEU C 173       7.356 -20.875  10.211  1.00 50.64           C
ATOM   1053  CG  LEU C 173       8.059 -19.745   9.467  1.00 48.41           C
ATOM   1054  CD1 LEU C 173       9.400 -19.442  10.132  1.00 50.22           C
ATOM   1055  CD2 LEU C 173       8.214 -20.093   7.990  1.00 47.23           C
ATOM   1056  N   ALA C 174       6.602 -18.787  12.936  1.00 50.79           N
ATOM   1057  CA  ALA C 174       5.696 -17.794  13.492  1.00 48.46           C
ATOM   1058  C   ALA C 174       5.847 -16.501  12.705  1.00 49.75           C
ATOM   1059  O   ALA C 174       6.967 -16.034  12.471  1.00 50.06           O
ATOM   1060  CB  ALA C 174       5.992 -17.557  14.978  1.00 47.81           C
ATOM   1061  N   VAL C 175       4.720 -15.919  12.314  1.00 48.44           N
ATOM   1062  CA  VAL C 175       4.696 -14.688  11.536  1.00 46.97           C
ATOM   1063  C   VAL C 175       3.758 -13.700  12.203  1.00 43.49           C
ATOM   1064  O   VAL C 175       2.668 -14.073  12.649  1.00 44.59           O
ATOM   1065  CB  VAL C 175       4.255 -14.956  10.080  1.00 43.70           C
ATOM   1066  CG1 VAL C 175       4.199 -13.682   9.309  1.00 43.81           C
ATOM   1067  CG2 VAL C 175       5.242 -15.843   9.401  1.00 44.27           C
ATOM   1068  N   GLN C 176       4.205 -12.447  12.308  1.00 43.43           N
ATOM   1069  CA  GLN C 176       3.449 -11.367  12.938  1.00 41.65           C
ATOM   1070  C   GLN C 176       3.277 -10.255  11.920  1.00 42.73           C
ATOM   1071  O   GLN C 176       4.255  -9.612  11.525  1.00 43.23           O
ATOM   1072  CB  GLN C 176       4.147 -10.848  14.200  1.00 42.46           C
ATOM   1073  CG  GLN C 176       3.215 -10.358  15.280  1.00 42.70           C
ATOM   1074  CD  GLN C 176       2.287  -9.258  14.781  1.00 41.68           C
ATOM   1075  OE1 GLN C 176       2.747  -8.326  14.113  1.00 39.54           O
ATOM   1076  NE2 GLN C 176       0.987  -9.346  15.116  1.00 37.62           N
ATOM   1077  N   GLY C 177       2.022 -10.006  11.541  1.00 40.96           N
ATOM   1078  CA  GLY C 177       1.713  -9.256  10.339  1.00 37.35           C
ATOM   1079  C   GLY C 177       1.941  -7.766  10.414  1.00 41.62           C
ATOM   1080  O   GLY C 177       2.021  -7.136   9.357  1.00 40.48           O
ATOM   1081  N   VAL C 178       2.070  -7.179  11.616  1.00 37.01           N
ATOM   1082  CA  VAL C 178       2.349  -5.749  11.682  1.00 37.30           C
ATOM   1083  C   VAL C 178       3.640  -5.438  12.431  1.00 44.03           C
ATOM   1084  O   VAL C 178       3.965  -4.263  12.623  1.00 43.33           O
ATOM   1085  CB  VAL C 178       1.172  -4.945  12.287  1.00 38.55           C
ATOM   1086  CG1 VAL C 178      -0.070  -5.040  11.408  1.00 36.11           C
ATOM   1087  CG2 VAL C 178       0.863  -5.338  13.747  1.00 41.30           C
ATOM   1088  N   GLN C 179       4.448  -6.457  12.755  1.00 43.03           N
ATOM   1089  CA  GLN C 179       5.609  -6.214  13.604  1.00 40.17           C
ATOM   1090  C   GLN C 179       6.692  -5.405  12.890  1.00 44.96           C
ATOM   1091  O   GLN C 179       7.316  -4.533  13.504  1.00 48.39           O
ATOM   1092  CB  GLN C 179       6.197  -7.526  14.097  1.00 42.09           C
ATOM   1093  CG  GLN C 179       7.097  -7.362  15.307  1.00 44.64           C
ATOM   1094  CD  GLN C 179       6.316  -6.945  16.572  1.00 49.31           C
ATOM   1095  OE1 GLN C 179       5.440  -7.677  17.043  1.00 46.57           O
ATOM   1096  NE2 GLN C 179       6.663  -5.791  17.142  1.00 45.28           N
ATOM   1097  N   ASP C 180       6.928  -5.646  11.601  1.00 43.77           N
ATOM   1098  CA  ASP C 180       7.919  -4.824  10.911  1.00 48.74           C
ATOM   1099  C   ASP C 180       7.553  -3.344  10.962  1.00 49.68           C
ATOM   1100  O   ASP C 180       8.443  -2.487  11.030  1.00 48.15           O
ATOM   1101  CB  ASP C 180       8.130  -5.252   9.460  1.00 43.14           C
ATOM   1102  CG  ASP C 180       9.018  -6.458   9.335  1.00 56.09           C
ATOM   1103  OD1 ASP C 180      10.058  -6.529  10.044  1.00 57.50           O
ATOM   1104  OD2 ASP C 180       8.740  -7.278   8.429  1.00 64.69           O
ATOM   1105  N   TYR C 181       6.253  -3.022  10.884  1.00 45.95           N
ATOM   1106  CA  TYR C 181       5.835  -1.621  10.931  1.00 43.60           C
ATOM   1107  C   TYR C 181       6.091  -1.045  12.320  1.00 48.27           C
ATOM   1108  O   TYR C 181       6.546   0.098  12.454  1.00 48.04           O
ATOM   1109  CB  TYR C 181       4.367  -1.467  10.521  1.00 40.58           C
ATOM   1110  CG  TYR C 181       3.883  -0.046  10.565  1.00 44.76           C
ATOM   1111  CD1 TYR C 181       4.294   0.874   9.602  1.00 41.96           C
ATOM   1112  CD2 TYR C 181       3.019   0.390  11.572  1.00 48.40           C
ATOM   1113  CE1 TYR C 181       3.878   2.189   9.638  1.00 44.42           C
ATOM   1114  CE2 TYR C 181       2.589   1.724  11.627  1.00 48.48           C
ATOM   1115  CZ  TYR C 181       3.021   2.618  10.654  1.00 52.78           C
ATOM   1116  OH  TYR C 181       2.596   3.940  10.693  1.00 52.73           O
ATOM   1117  N   ILE C 182       5.706  -1.783  13.365  1.00 44.48           N
ATOM   1118  CA  ILE C 182       6.002  -1.350  14.723  1.00 49.29           C
ATOM   1119  C   ILE C 182       7.509  -1.158  14.919  1.00 48.30           C
ATOM   1120  O   ILE C 182       7.958  -0.129  15.430  1.00 48.02           O
ATOM   1121  CB  ILE C 182       5.426  -2.344  15.740  1.00 48.20           C
ATOM   1122  CG1 ILE C 182       3.903  -2.283  15.706  1.00 41.56           C
ATOM   1123  CG2 ILE C 182       5.974  -2.033  17.144  1.00 41.59           C
ATOM   1124  CD1 ILE C 182       3.265  -3.542  16.262  1.00 45.03           C
ATOM   1125  N   ASN C 183       8.308  -2.140  14.503  1.00 44.98           N
ATOM   1126  CA  ASN C 183       9.748  -2.110  14.770  1.00 44.39           C
ATOM   1127  C   ASN C 183      10.473  -1.075  13.917  1.00 50.78           C
ATOM   1128  O   ASN C 183      11.460  -0.479  14.369  1.00 54.37           O
ATOM   1129  CB  ASN C 183      10.372  -3.484  14.533  1.00 39.60           C
ATOM   1130  CG  ASN C 183       9.933  -4.512  15.545  1.00 37.96           C
ATOM   1131  OD1 ASN C 183       9.160  -4.235  16.458  1.00 43.08           O
ATOM   1132  ND2 ASN C 183      10.408  -5.712  15.374  1.00 35.49           N
ATOM   1133  N   ASN C 184      10.097  -0.942  12.649  1.00 48.86           N
ATOM   1134  CA  ASN C 184      10.829  -0.047  11.761  1.00 50.49           C
ATOM   1135  C   ASN C 184      10.312   1.385  11.767  1.00 52.79           C
ATOM   1136  O   ASN C 184      11.086   2.313  11.515  1.00 56.16           O
ATOM   1137  CB  ASN C 184      10.800  -0.554  10.320  1.00 52.20           C
ATOM   1138  CG  ASN C 184      11.432  -1.907  10.153  1.00 51.02           C
ATOM   1139  OD1 ASN C 184      12.064  -2.456  11.070  1.00 55.98           O
ATOM   1140  ND2 ASN C 184      11.324  -2.432   8.947  1.00 51.31           N
ATOM   1141  N   GLU C 185       9.020   1.586  11.957  1.00 49.26           N
ATOM   1142  CA  GLU C 185       8.418   2.905  11.848  1.00 52.68           C
ATOM   1143  C   GLU C 185       7.951   3.500  13.169  1.00 56.76           C
ATOM   1144  O   GLU C 185       8.067   4.711  13.353  1.00 57.86           O
ATOM   1145  CB  GLU C 185       7.231   2.834  10.887  1.00 53.73           C
ATOM   1146  CG  GLU C 185       7.541   2.194   9.558  1.00 53.62           C
ATOM   1147  CD  GLU C 185       8.658   2.913   8.801  1.00 61.18           C
ATOM   1148  OE1 GLU C 185       9.443   2.245   8.077  1.00 61.58           O
ATOM   1149  OE2 GLU C 185       8.691   4.162   8.874  1.00 59.64           O
ATOM   1150  N   LEU C 186       7.382   2.711  14.085  1.00 52.09           N
ATOM   1151  CA  LEU C 186       6.808   3.318  15.281  1.00 52.51           C
ATOM   1152  C   LEU C 186       7.839   3.436  16.403  1.00 56.85           C
ATOM   1153  O   LEU C 186       8.005   4.513  16.983  1.00 56.72           O
ATOM   1154  CB  LEU C 186       5.593   2.523  15.756  1.00 49.67           C
ATOM   1155  CG  LEU C 186       4.390   2.536  14.816  1.00 51.95           C
ATOM   1156  CD1 LEU C 186       3.159   1.984  15.523  1.00 48.31           C
ATOM   1157  CD2 LEU C 186       4.122   3.942  14.282  1.00 47.95           C
ATOM   1158  N   ILE C 187       8.578   2.362  16.685  1.00 55.40           N
ATOM   1159  CA  ILE C 187       9.539   2.403  17.785  1.00 57.93           C
ATOM   1160  C   ILE C 187      10.608   3.464  17.578  1.00 62.81           C
ATOM   1161  O   ILE C 187      10.851   4.256  18.505  1.00 61.84           O
ATOM   1162  CB  ILE C 187      10.138   1.005  18.019  1.00 55.60           C
ATOM   1163  CG1 ILE C 187       9.109   0.078  18.646  1.00 52.09           C
ATOM   1164  CG2 ILE C 187      11.387   1.094  18.873  1.00 52.94           C
ATOM   1165  CD1 ILE C 187       9.661  -1.324  18.831  1.00 51.29           C
ATOM   1166  N   PRO C 188      11.243   3.590  16.407  1.00 62.96           N
ATOM   1167  CA  PRO C 188      12.208   4.690  16.236  1.00 61.37           C
ATOM   1168  C   PRO C 188      11.602   6.086  16.374  1.00 61.63           C
ATOM   1169  O   PRO C 188      12.352   7.056  16.499  1.00 67.84           O
ATOM   1170  CB  PRO C 188      12.774   4.439  14.829  1.00 55.94           C
ATOM   1171  CG  PRO C 188      12.642   2.966  14.660  1.00 53.44           C
ATOM   1172  CD  PRO C 188      11.334   2.620  15.299  1.00 53.28           C
ATOM   1173  N   SER C 189      10.287   6.242  16.306  1.00 61.84           N
ATOM   1174  CA  SER C 189       9.661   7.546  16.500  1.00 67.27           C
ATOM   1175  C   SER C 189       9.195   7.766  17.934  1.00 67.29           C
ATOM   1176  O   SER C 189       8.549   8.784  18.222  1.00 66.81           O
ATOM   1177  CB  SER C 189       8.506   7.738  15.519  1.00 60.30           C
ATOM   1178  OG  SER C 189       8.991   7.560  14.205  1.00 59.44           O
ATOM   1179  N   MET C 190       9.507   6.824  18.825  1.00 64.72           N
ATOM   1180  CA  MET C 190       8.883   6.759  20.143  1.00 68.20           C
ATOM   1181  C   MET C 190       9.112   8.009  20.972  1.00 77.81           C
ATOM   1182  O   MET C 190       8.248   8.375  21.777  1.00 84.90           O
ATOM   1183  CB  MET C 190       9.422   5.548  20.900  1.00 64.23           C
ATOM   1184  CG  MET C 190       8.500   4.378  20.935  1.00 63.26           C
ATOM   1185  SD  MET C 190       7.022   4.816  21.864  1.00 69.54           S
ATOM   1186  CE  MET C 190       5.888   4.975  20.547  1.00 68.32           C
ATOM   1187  N   ASN C 191      10.231   8.704  20.777  1.00 76.11           N
ATOM   1188  CA  ASN C 191      10.494   9.901  21.562  1.00 81.48           C
ATOM   1189  C   ASN C 191      10.520  11.147  20.687  1.00 84.22           C
ATOM   1190  O   ASN C 191      11.094  12.171  21.074  1.00 87.81           O
ATOM   1191  CB  ASN C 191      11.801   9.746  22.344  1.00 88.00           C
ATOM   1192  CG  ASN C 191      11.732   8.620  23.371  1.00 91.29           C
ATOM   1193  OD1 ASN C 191      10.916   8.657  24.295  1.00 95.67           O
ATOM   1194  ND2 ASN C 191      12.595   7.620  23.218  1.00 88.81           N
ATOM   1195  N   GLN C 192       9.843  11.095  19.546  1.00 79.87           N
ATOM   1196  CA  GLN C 192       9.670  12.252  18.688  1.00 74.18           C
ATOM   1197  C   GLN C 192       8.231  12.544  18.324  1.00 76.63           C
ATOM   1198  O   GLN C 192       7.944  13.684  17.944  1.00 77.23           O
ATOM   1199  CB  GLN C 192      10.517  12.085  17.420  1.00 75.62           C
ATOM   1200  CG  GLN C 192      12.003  12.045  17.777  1.00 81.22           C
ATOM   1201  CD  GLN C 192      12.730  10.829  17.248  1.00 88.39           C
ATOM   1202  OE1 GLN C 192      12.909  10.665  16.038  1.00 94.41           O
ATOM   1203  NE2 GLN C 192      13.157   9.955  18.168  1.00 83.86           N
ATOM   1204  N   LEU C 193       7.309  11.592  18.489  1.00 75.56           N
ATOM   1205  CA  LEU C 193       5.886  11.803  18.246  1.00 65.91           C
ATOM   1206  C   LEU C 193       5.128  11.574  19.541  1.00 61.54           C
ATOM   1207  O   LEU C 193       5.612  10.879  20.443  1.00 59.99           O
ATOM   1208  CB  LEU C 193       5.324  10.853  17.187  1.00 64.51           C
ATOM   1209  CG  LEU C 193       6.148  10.649  15.928  1.00 69.28           C
ATOM   1210  CD1 LEU C 193       5.397   9.707  15.001  1.00 60.19           C
ATOM   1211  CD2 LEU C 193       6.413  12.001  15.280  1.00 57.05           C
ATOM   1212  N   SER C 194       3.964  12.214  19.645  1.00 54.72           N
ATOM   1213  CA  SER C 194       3.150  12.107  20.844  1.00 55.37           C
ATOM   1214  C   SER C 194       2.628  10.685  21.029  1.00 60.02           C
ATOM   1215  O   SER C 194       2.603   9.857  20.113  1.00 59.92           O
ATOM   1216  CB  SER C 194       1.928  13.023  20.800  1.00 59.31           C
ATOM   1217  OG  SER C 194       1.022  12.675  19.767  1.00 55.42           O
ATOM   1218  N   CYS C 195       2.179  10.416  22.241  1.00 61.53           N
ATOM   1219  CA  CYS C 195       1.644   9.102  22.539  1.00 59.78           C
ATOM   1220  C   CYS C 195       0.333   8.870  21.786  1.00 63.30           C
ATOM   1221  O   CYS C 195       0.091   7.769  21.276  1.00 60.79           O
ATOM   1222  CB  CYS C 195       1.479   8.981  24.050  1.00 60.60           C
ATOM   1223  SG  CYS C 195       1.163   7.344  24.733  1.00 84.55           S
ATOM   1224  N   ASP C 196      -0.525   9.894  21.711  1.00 61.49           N
ATOM   1225  CA  ASP C 196      -1.735   9.790  20.906  1.00 60.43           C
ATOM   1226  C   ASP C 196      -1.414   9.474  19.455  1.00 62.46           C
ATOM   1227  O   ASP C 196      -2.049   8.609  18.847  1.00 60.84           O
ATOM   1228  CB  ASP C 196      -2.545  11.088  20.956  1.00 58.70           C
ATOM   1229  CG  ASP C 196      -3.405  11.200  22.179  1.00 71.58           C
ATOM   1230  OD1 ASP C 196      -3.688  10.167  22.820  1.00 75.76           O
ATOM   1231  OD2 ASP C 196      -3.817  12.335  22.497  1.00 83.86           O
ATOM   1232  N   LEU C 197      -0.434  10.177  18.875  1.00 61.11           N
ATOM   1233  CA  LEU C 197      -0.145   9.980  17.460  1.00 58.56           C
ATOM   1234  C   LEU C 197       0.361   8.565  17.190  1.00 60.70           C
ATOM   1235  O   LEU C 197      -0.018   7.934  16.193  1.00 57.73           O
ATOM   1236  CB  LEU C 197       0.866  11.020  16.980  1.00 52.15           C
ATOM   1237  CG  LEU C 197       1.187  10.826  15.500  1.00 56.34           C
ATOM   1238  CD1 LEU C 197      -0.118  10.844  14.727  1.00 56.21           C
ATOM   1239  CD2 LEU C 197       2.131  11.842  14.956  1.00 56.07           C
ATOM   1240  N   ILE C 198       1.216   8.051  18.073  1.00 58.36           N
ATOM   1241  CA  ILE C 198       1.706   6.688  17.934  1.00 56.82           C
ATOM   1242  C   ILE C 198       0.540   5.709  17.899  1.00 58.27           C
ATOM   1243  O   ILE C 198       0.500   4.789  17.070  1.00 56.21           O
ATOM   1244  CB  ILE C 198       2.691   6.360  19.059  1.00 55.76           C
ATOM   1245  CG1 ILE C 198       3.980   7.149  18.842  1.00 54.65           C
ATOM   1246  CG2 ILE C 198       2.919   4.868  19.094  1.00 57.71           C
ATOM   1247  CD1 ILE C 198       4.772   6.701  17.641  1.00 61.33           C
ATOM   1248  N   GLY C 199      -0.409   5.876  18.825  1.00 54.44           N
ATOM   1249  CA  GLY C 199      -1.580   5.017  18.838  1.00 53.27           C
ATOM   1250  C   GLY C 199      -2.429   5.159  17.590  1.00 55.44           C
ATOM   1251  O   GLY C 199      -2.919   4.168  17.047  1.00 58.38           O
ATOM   1252  N   GLN C 200      -2.551   6.377  17.069  1.00 57.73           N
ATOM   1253  CA  GLN C 200      -3.352   6.553  15.866  1.00 53.00           C
ATOM   1254  C   GLN C 200      -2.692   5.873  14.679  1.00 54.96           C
ATOM   1255  O   GLN C 200      -3.382   5.277  13.842  1.00 52.38           O
ATOM   1256  CB  GLN C 200      -3.628   8.034  15.597  1.00 50.19           C
ATOM   1257  CG  GLN C 200      -4.529   8.696  16.644  1.00 59.74           C
ATOM   1258  CD  GLN C 200      -4.666  10.223  16.480  1.00 73.16           C
ATOM   1259  OE1 GLN C 200      -4.894  10.722  15.374  1.00 81.73           O
ATOM   1260  NE2 GLN C 200      -4.594  10.958  17.595  1.00 71.43           N
ATOM   1261  N   LYS C 201      -1.366   5.988  14.568  1.00 56.99           N
ATOM   1262  CA  LYS C 201      -0.637   5.310  13.499  1.00 50.51           C
ATOM   1263  C   LYS C 201      -0.840   3.794  13.543  1.00 52.15           C
ATOM   1264  O   LYS C 201      -1.205   3.176  12.537  1.00 52.06           O
ATOM   1265  CB  LYS C 201       0.835   5.655  13.604  1.00 44.80           C
ATOM   1266  CG  LYS C 201       1.181   7.069  13.239  1.00 46.66           C
ATOM   1267  CD  LYS C 201       2.616   7.076  12.747  1.00 50.16           C
ATOM   1268  CE  LYS C 201       3.081   8.445  12.414  1.00 56.12           C
ATOM   1269  NZ  LYS C 201       4.286   8.399  11.549  1.00 59.09           N
ATOM   1270  N   LEU C 202      -0.654   3.173  14.708  1.00 50.84           N
ATOM   1271  CA  LEU C 202      -0.820   1.724  14.766  1.00 48.93           C
ATOM   1272  C   LEU C 202      -2.275   1.321  14.523  1.00 52.27           C
ATOM   1273  O   LEU C 202      -2.542   0.263  13.934  1.00 51.25           O
ATOM   1274  CB  LEU C 202      -0.334   1.177  16.108  1.00 48.32           C
ATOM   1275  CG  LEU C 202      -0.393  -0.353  16.245  1.00 48.82           C
ATOM   1276  CD1 LEU C 202       0.292  -1.065  15.055  1.00 40.29           C
ATOM   1277  CD2 LEU C 202       0.114  -0.857  17.605  1.00 46.16           C
ATOM   1278  N   GLY C 203      -3.229   2.119  15.012  1.00 47.97           N
ATOM   1279  CA  GLY C 203      -4.629   1.780  14.820  1.00 48.91           C
ATOM   1280  C   GLY C 203      -5.012   1.645  13.354  1.00 47.38           C
ATOM   1281  O   GLY C 203      -5.808   0.776  12.985  1.00 46.61           O
ATOM   1282  N   LEU C 204      -4.475   2.521  12.506  1.00 46.19           N
ATOM   1283  CA  LEU C 204      -4.733   2.415  11.079  1.00 46.45           C
ATOM   1284  C   LEU C 204      -4.202   1.108  10.518  1.00 49.25           C
ATOM   1285  O   LEU C 204      -4.850   0.491   9.665  1.00 47.39           O
ATOM   1286  CB  LEU C 204      -4.119   3.585  10.310  1.00 48.48           C
ATOM   1287  CG  LEU C 204      -4.568   5.009  10.606  1.00 50.61           C
ATOM   1288  CD1 LEU C 204      -3.732   5.979   9.777  1.00 46.31           C
ATOM   1289  CD2 LEU C 204      -6.039   5.168  10.349  1.00 42.89           C
ATOM   1290  N   LYS C 205      -2.995   0.701  10.930  1.00 45.04           N
ATOM   1291  CA  LYS C 205      -2.468  -0.570  10.458  1.00 43.27           C
ATOM   1292  C   LYS C 205      -3.324  -1.736  10.936  1.00 45.68           C
ATOM   1293  O   LYS C 205      -3.608  -2.657  10.163  1.00 44.05           O
ATOM   1294  CB  LYS C 205      -1.025  -0.730  10.905  1.00 44.84           C
ATOM   1295  CG  LYS C 205      -0.121   0.050  10.019  1.00 50.72           C
ATOM   1296  CD  LYS C 205       0.015  -0.527   8.653  1.00 54.67           C
ATOM   1297  CE  LYS C 205       0.931   0.373   7.803  1.00 62.25           C
ATOM   1298  NZ  LYS C 205       0.269   1.725   7.535  1.00 61.46           N
ATOM   1299  N   LEU C 206      -3.755  -1.708  12.203  1.00 43.31           N
ATOM   1300  CA  LEU C 206      -4.537  -2.814  12.750  1.00 45.16           C
ATOM   1301  C   LEU C 206      -5.883  -2.946  12.040  1.00 48.11           C
ATOM   1302  O   LEU C 206      -6.356  -4.066  11.782  1.00 43.99           O
ATOM   1303  CB  LEU C 206      -4.704  -2.658  14.267  1.00 46.08           C
ATOM   1304  CG  LEU C 206      -3.396  -2.843  15.031  1.00 44.76           C
ATOM   1305  CD1 LEU C 206      -3.549  -2.475  16.453  1.00 46.97           C
ATOM   1306  CD2 LEU C 206      -3.000  -4.311  14.947  1.00 40.07           C
ATOM   1307  N   LEU C 207      -6.530  -1.818  11.727  1.00 45.26           N
ATOM   1308  CA  LEU C 207      -7.794  -1.923  11.010  1.00 44.89           C
ATOM   1309  C   LEU C 207      -7.575  -2.489   9.613  1.00 44.76           C
ATOM   1310  O   LEU C 207      -8.351  -3.335   9.160  1.00 43.78           O
ATOM   1311  CB  LEU C 207      -8.496  -0.570  10.933  1.00 43.72           C
ATOM   1312  CG  LEU C 207      -9.129  -0.075  12.220  1.00 47.67           C
ATOM   1313  CD1 LEU C 207      -9.830   1.237  11.945  1.00 44.53           C
ATOM   1314  CD2 LEU C 207     -10.137  -1.123  12.693  1.00 40.97           C
ATOM   1315  N   ARG C 208      -6.523  -2.042   8.914  1.00 44.43           N
ATOM   1316  CA  ARG C 208      -6.235  -2.618   7.607  1.00 43.05           C
ATOM   1317  C   ARG C 208      -5.865  -4.096   7.705  1.00 43.74           C
ATOM   1318  O   ARG C 208      -6.296  -4.894   6.867  1.00 41.77           O
ATOM   1319  CB  ARG C 208      -5.150  -1.827   6.891  1.00 40.76           C
ATOM   1320  CG  ARG C 208      -5.645  -0.562   6.219  1.00 42.25           C
ATOM   1321  CD  ARG C 208      -4.707   0.613   6.384  1.00 44.90           C
ATOM   1322  NE  ARG C 208      -5.329   1.816   5.838  1.00 51.87           N
ATOM   1323  CZ  ARG C 208      -6.235   2.563   6.487  1.00 53.51           C
ATOM   1324  NH1 ARG C 208      -6.622   2.260   7.734  1.00 45.68           N
ATOM   1325  NH2 ARG C 208      -6.743   3.639   5.893  1.00 47.87           N
ATOM   1326  N   TYR C 209      -5.180  -4.499   8.772  1.00 41.94           N
ATOM   1327  CA  TYR C 209      -4.838  -5.907   8.922  1.00 40.51           C
ATOM   1328  C   TYR C 209      -6.058  -6.743   9.287  1.00 43.24           C
ATOM   1329  O   TYR C 209      -6.258  -7.836   8.735  1.00 38.17           O
ATOM   1330  CB  TYR C 209      -3.741  -6.078   9.972  1.00 39.30           C
ATOM   1331  CG  TYR C 209      -3.254  -7.478  10.019  1.00 32.72           C
ATOM   1332  CD1 TYR C 209      -2.278  -7.911   9.152  1.00 33.88           C
ATOM   1333  CD2 TYR C 209      -3.725  -8.354  10.976  1.00 35.00           C
ATOM   1334  CE1 TYR C 209      -1.814  -9.202   9.192  1.00 38.31           C
ATOM   1335  CE2 TYR C 209      -3.274  -9.667  11.024  1.00 36.03           C
ATOM   1336  CZ  TYR C 209      -2.325 -10.078  10.127  1.00 36.99           C
ATOM   1337  OH  TYR C 209      -1.857 -11.354  10.159  1.00 37.03           O
ATOM   1338  N   TYR C 210      -6.895  -6.230  10.195  1.00 42.31           N
ATOM   1339  CA  TYR C 210      -8.148  -6.900  10.506  1.00 39.52           C
ATOM   1340  C   TYR C 210      -9.018  -7.081   9.278  1.00 41.74           C
ATOM   1341  O   TYR C 210      -9.638  -8.136   9.105  1.00 44.35           O
ATOM   1342  CB  TYR C 210      -8.908  -6.112  11.563  1.00 43.36           C
ATOM   1343  CG  TYR C 210     -10.387  -6.387  11.561  1.00 46.94           C
ATOM   1344  CD1 TYR C 210     -10.894  -7.533  12.187  1.00 41.14           C
ATOM   1345  CD2 TYR C 210     -11.293  -5.474  10.997  1.00 41.22           C
ATOM   1346  CE1 TYR C 210     -12.237  -7.791  12.211  1.00 41.94           C
ATOM   1347  CE2 TYR C 210     -12.669  -5.730  11.012  1.00 39.74           C
ATOM   1348  CZ  TYR C 210     -13.133  -6.892  11.619  1.00 45.13           C
ATOM   1349  OH  TYR C 210     -14.497  -7.165  11.658  1.00 47.73           O
ATOM   1350  N   THR C 211      -9.043  -6.093   8.386  1.00 43.20           N
ATOM   1351  CA  THR C 211      -9.841  -6.248   7.175  1.00 44.04           C
ATOM   1352  C   THR C 211      -9.377  -7.446   6.361  1.00 45.55           C
ATOM   1353  O   THR C 211     -10.198  -8.198   5.828  1.00 46.98           O
ATOM   1354  CB  THR C 211      -9.803  -4.969   6.340  1.00 43.89           C
ATOM   1355  OG1 THR C 211     -10.526  -3.941   7.022  1.00 44.61           O
ATOM   1356  CG2 THR C 211     -10.441  -5.199   4.992  1.00 31.02           C
ATOM   1357  N   GLU C 212      -8.067  -7.681   6.310  1.00 47.89           N
ATOM   1358  CA  GLU C 212      -7.583  -8.848   5.585  1.00 46.86           C
ATOM   1359  C   GLU C 212      -7.905 -10.139   6.318  1.00 47.48           C
ATOM   1360  O   GLU C 212      -8.308 -11.120   5.681  1.00 52.17           O
ATOM   1361  CB  GLU C 212      -6.108  -8.731   5.307  1.00 45.18           C
ATOM   1362  CG  GLU C 212      -5.931  -8.341   3.858  1.00 60.70           C
ATOM   1363  CD  GLU C 212      -6.437  -9.415   2.893  1.00 68.89           C
ATOM   1364  OE1 GLU C 212      -6.258 -10.652   3.163  1.00 58.39           O
ATOM   1365  OE2 GLU C 212      -7.016  -8.993   1.858  1.00 70.52           O
ATOM   1366  N   ILE C 213      -7.733 -10.168   7.644  1.00 40.57           N
ATOM   1367  CA  ILE C 213      -8.094 -11.371   8.398  1.00 46.93           C
ATOM   1368  C   ILE C 213      -9.563 -11.704   8.196  1.00 47.31           C
ATOM   1369  O   ILE C 213      -9.935 -12.871   8.029  1.00 45.27           O
ATOM   1370  CB  ILE C 213      -7.752 -11.200   9.889  1.00 45.69           C
ATOM   1371  CG1 ILE C 213      -6.240 -11.094  10.030  1.00 44.20           C
ATOM   1372  CG2 ILE C 213      -8.307 -12.334  10.699  1.00 37.69           C
ATOM   1373  CD1 ILE C 213      -5.547 -12.300   9.389  1.00 39.71           C
ATOM   1374  N   LEU C 214     -10.416 -10.679   8.229  1.00 49.03           N
ATOM   1375  CA  LEU C 214     -11.846 -10.853   8.024  1.00 43.13           C
ATOM   1376  C   LEU C 214     -12.118 -11.368   6.620  1.00 44.39           C
ATOM   1377  O   LEU C 214     -12.972 -12.239   6.410  1.00 43.97           O
ATOM   1378  CB  LEU C 214     -12.561  -9.522   8.253  1.00 44.19           C
ATOM   1379  CG  LEU C 214     -14.051  -9.427   7.932  1.00 44.36           C
ATOM   1380  CD1 LEU C 214     -14.851 -10.347   8.856  1.00 47.29           C
ATOM   1381  CD2 LEU C 214     -14.549  -7.985   8.001  1.00 41.75           C
ATOM   1382  N   SER C 215     -11.373 -10.854   5.647  1.00 44.64           N
ATOM   1383  CA  SER C 215     -11.643 -11.192   4.255  1.00 44.41           C
ATOM   1384  C   SER C 215     -11.329 -12.653   3.977  1.00 49.16           C
ATOM   1385  O   SER C 215     -12.025 -13.307   3.187  1.00 51.07           O
ATOM   1386  CB  SER C 215     -10.815 -10.309   3.352  1.00 41.46           C
ATOM   1387  OG  SER C 215     -10.815 -10.879   2.079  1.00 53.23           O
ATOM   1388  N   LEU C 216     -10.256 -13.163   4.584  1.00 48.16           N
ATOM   1389  CA  LEU C 216      -9.752 -14.509   4.400  1.00 42.59           C
ATOM   1390  C   LEU C 216     -10.378 -15.531   5.339  1.00 44.82           C
ATOM   1391  O   LEU C 216     -10.703 -16.640   4.910  1.00 49.98           O
ATOM   1392  CB  LEU C 216      -8.227 -14.501   4.539  1.00 48.07           C
ATOM   1393  CG  LEU C 216      -7.587 -15.838   4.162  1.00 53.38           C
ATOM   1394  CD1 LEU C 216      -7.988 -16.300   2.770  1.00 45.55           C
ATOM   1395  CD2 LEU C 216      -6.095 -15.693   4.244  1.00 52.05           C
ATOM   1396  N   PHE C 217     -10.548 -15.195   6.608  1.00 41.99           N
ATOM   1397  CA  PHE C 217     -11.033 -16.150   7.600  1.00 42.06           C
ATOM   1398  C   PHE C 217     -12.462 -15.895   8.059  1.00 44.40           C
ATOM   1399  O   PHE C 217     -12.952 -16.614   8.939  1.00 44.72           O
ATOM   1400  CB  PHE C 217     -10.100 -16.130   8.813  1.00 41.39           C
ATOM   1401  CG  PHE C 217      -8.699 -16.615   8.519  1.00 42.37           C
ATOM   1402  CD1 PHE C 217      -8.442 -17.956   8.334  1.00 41.89           C
ATOM   1403  CD2 PHE C 217      -7.653 -15.719   8.379  1.00 46.64           C
ATOM   1404  CE1 PHE C 217      -7.167 -18.410   8.075  1.00 43.94           C
ATOM   1405  CE2 PHE C 217      -6.375 -16.154   8.100  1.00 45.91           C
ATOM   1406  CZ  PHE C 217      -6.128 -17.502   7.948  1.00 49.86           C
ATOM   1407  N   GLY C 218     -13.132 -14.880   7.511  1.00 40.84           N
ATOM   1408  CA  GLY C 218     -14.477 -14.542   7.899  1.00 42.34           C
ATOM   1409  C   GLY C 218     -15.501 -15.423   7.205  1.00 51.29           C
ATOM   1410  O   GLY C 218     -15.210 -16.553   6.785  1.00 46.70           O
ATOM   1411  N   PRO C 219     -16.751 -14.954   7.154  1.00 51.72           N
ATOM   1412  CA  PRO C 219     -17.833 -15.809   6.639  1.00 52.35           C
ATOM   1413  C   PRO C 219     -17.681 -16.210   5.177  1.00 50.42           C
ATOM   1414  O   PRO C 219     -18.245 -17.233   4.787  1.00 54.71           O
ATOM   1415  CB  PRO C 219     -19.093 -14.960   6.860  1.00 52.04           C
ATOM   1416  CG  PRO C 219     -18.611 -13.567   7.109  1.00 49.29           C
ATOM   1417  CD  PRO C 219     -17.246 -13.682   7.697  1.00 46.97           C
ATOM   1418  N   SER C 220     -16.879 -15.509   4.376  1.00 47.43           N
ATOM   1419  CA  SER C 220     -16.668 -15.937   2.997  1.00 42.72           C
ATOM   1420  C   SER C 220     -15.876 -17.231   2.875  1.00 49.62           C
ATOM   1421  O   SER C 220     -15.729 -17.735   1.760  1.00 55.64           O
ATOM   1422  CB  SER C 220     -15.998 -14.829   2.188  1.00 40.95           C
ATOM   1423  OG  SER C 220     -14.587 -14.848   2.290  1.00 53.39           O
ATOM   1424  N   LEU C 221     -15.331 -17.748   3.971  1.00 52.29           N
ATOM   1425  CA  LEU C 221     -14.641 -19.035   4.008  1.00 50.58           C
ATOM   1426  C   LEU C 221     -15.690 -20.103   4.323  1.00 52.93           C
ATOM   1427  O   LEU C 221     -16.146 -20.226   5.464  1.00 58.66           O
ATOM   1428  CB  LEU C 221     -13.541 -19.016   5.069  1.00 45.80           C
ATOM   1429  CG  LEU C 221     -12.646 -20.249   5.267  1.00 49.58           C
ATOM   1430  CD1 LEU C 221     -11.625 -20.349   4.103  1.00 45.49           C
ATOM   1431  CD2 LEU C 221     -11.952 -20.306   6.646  1.00 47.05           C
ATOM   1432  N   ARG C 222     -16.115 -20.855   3.311  1.00 53.16           N
ATOM   1433  CA  ARG C 222     -17.289 -21.704   3.481  1.00 59.41           C
ATOM   1434  C   ARG C 222     -17.036 -22.826   4.483  1.00 59.43           C
ATOM   1435  O   ARG C 222     -17.754 -22.938   5.486  1.00 56.42           O
ATOM   1436  CB  ARG C 222     -17.765 -22.231   2.136  1.00 58.23           C
ATOM   1437  CG  ARG C 222     -17.854 -21.146   1.115  1.00 56.48           C
ATOM   1438  CD  ARG C 222     -19.314 -20.865   0.876  1.00 65.58           C
ATOM   1439  NE  ARG C 222     -19.598 -20.422  -0.486  1.00 72.71           N
ATOM   1440  CZ  ARG C 222     -20.342 -19.345  -0.762  1.00 72.93           C
ATOM   1441  NH1 ARG C 222     -20.854 -18.618   0.230  1.00 70.37           N
ATOM   1442  NH2 ARG C 222     -20.560 -18.973  -2.019  1.00 67.71           N
ATOM   1443  N   ASP C 223     -15.995 -23.636   4.277  1.00 54.09           N
ATOM   1444  CA  ASP C 223     -15.784 -24.809   5.132  1.00 54.52           C
ATOM   1445  C   ASP C 223     -14.370 -24.764   5.680  1.00 52.42           C
ATOM   1446  O   ASP C 223     -13.421 -25.235   5.041  1.00 53.03           O
ATOM   1447  CB  ASP C 223     -15.998 -26.134   4.403  1.00 53.56           C
ATOM   1448  CG  ASP C 223     -15.731 -27.350   5.321  1.00 64.30           C
ATOM   1449  OD1 ASP C 223     -15.974 -27.264   6.563  1.00 61.46           O
ATOM   1450  OD2 ASP C 223     -15.218 -28.378   4.808  1.00 66.12           O
ATOM   1451  N   PRO C 224     -14.188 -24.194   6.866  1.00 55.33           N
ATOM   1452  CA  PRO C 224     -12.822 -24.052   7.390  1.00 54.66           C
ATOM   1453  C   PRO C 224     -12.106 -25.375   7.583  1.00 52.19           C
ATOM   1454  O   PRO C 224     -10.872 -25.391   7.565  1.00 55.25           O
ATOM   1455  CB  PRO C 224     -13.029 -23.304   8.720  1.00 49.02           C
ATOM   1456  CG  PRO C 224     -14.491 -23.471   9.039  1.00 52.28           C
ATOM   1457  CD  PRO C 224     -15.192 -23.548   7.726  1.00 51.80           C
ATOM   1458  N   ILE C 225     -12.825 -26.493   7.683  1.00 53.94           N
ATOM   1459  CA  ILE C 225     -12.165 -27.770   7.932  1.00 54.02           C
ATOM   1460  C   ILE C 225     -11.464 -28.281   6.687  1.00 53.71           C
ATOM   1461  O   ILE C 225     -10.339 -28.790   6.762  1.00 60.72           O
ATOM   1462  CB  ILE C 225     -13.168 -28.800   8.480  1.00 63.32           C
ATOM   1463  CG1 ILE C 225     -13.613 -28.388   9.896  1.00 60.11           C
ATOM   1464  CG2 ILE C 225     -12.607 -30.250   8.372  1.00 54.75           C
ATOM   1465  CD1 ILE C 225     -14.870 -29.059  10.356  1.00 60.12           C
ATOM   1466  N   SER C 226     -12.061 -28.096   5.520  1.00 48.03           N
ATOM   1467  CA  SER C 226     -11.484 -28.672   4.320  1.00 51.00           C
ATOM   1468  C   SER C 226     -10.925 -27.623   3.384  1.00 50.83           C
ATOM   1469  O   SER C 226     -10.467 -27.973   2.291  1.00 46.00           O
ATOM   1470  CB  SER C 226     -12.510 -29.548   3.580  1.00 49.72           C
ATOM   1471  OG  SER C 226     -13.619 -28.796   3.134  1.00 50.81           O
ATOM   1472  N   ALA C 227     -10.963 -26.352   3.772  1.00 52.55           N
ATOM   1473  CA  ALA C 227     -10.378 -25.304   2.948  1.00 48.37           C
ATOM   1474  C   ALA C 227      -8.871 -25.475   2.831  1.00 46.55           C
ATOM   1475  O   ALA C 227      -8.198 -25.875   3.784  1.00 47.95           O
ATOM   1476  CB  ALA C 227     -10.698 -23.930   3.539  1.00 43.83           C
ATOM   1477  N   GLU C 228      -8.356 -25.201   1.637  1.00 46.51           N
ATOM   1478  CA  GLU C 228      -6.925 -25.169   1.350  1.00 46.57           C
ATOM   1479  C   GLU C 228      -6.626 -23.770   0.837  1.00 48.09           C
ATOM   1480  O   GLU C 228      -7.068 -23.395  -0.250  1.00 51.78           O
ATOM   1481  CB  GLU C 228      -6.527 -26.223   0.344  1.00 47.02           C
ATOM   1482  CG  GLU C 228      -6.945 -27.561   0.771  1.00 52.54           C
ATOM   1483  CD  GLU C 228      -6.383 -28.590  -0.133  1.00 62.85           C
ATOM   1484  OE1 GLU C 228      -6.448 -28.347  -1.359  1.00 65.34           O
ATOM   1485  OE2 GLU C 228      -5.878 -29.620   0.367  1.00 79.16           O
ATOM   1486  N   ILE C 229      -5.851 -23.011   1.592  1.00 46.43           N
ATOM   1487  CA  ILE C 229      -5.582 -21.612   1.287  1.00 43.83           C
ATOM   1488  C   ILE C 229      -4.218 -21.527   0.626  1.00 43.42           C
ATOM   1489  O   ILE C 229      -3.216 -21.998   1.184  1.00 40.55           O
ATOM   1490  CB  ILE C 229      -5.646 -20.755   2.556  1.00 43.29           C
ATOM   1491  CG1 ILE C 229      -6.955 -21.060   3.280  1.00 41.67           C
ATOM   1492  CG2 ILE C 229      -5.436 -19.280   2.248  1.00 45.27           C
ATOM   1493  CD1 ILE C 229      -7.161 -20.328   4.590  1.00 46.11           C
ATOM   1494  N   SER C 230      -4.185 -20.955  -0.573  1.00 38.51           N
ATOM   1495  CA  SER C 230      -2.913 -20.794  -1.247  1.00 42.64           C
ATOM   1496  C   SER C 230      -2.011 -19.844  -0.478  1.00 44.24           C
ATOM   1497  O   SER C 230      -2.469 -18.891   0.164  1.00 47.85           O
ATOM   1498  CB  SER C 230      -3.118 -20.289  -2.661  1.00 45.53           C
ATOM   1499  OG  SER C 230      -3.616 -18.976  -2.634  1.00 49.41           O
ATOM   1500  N   ILE C 231      -0.704 -20.093  -0.577  1.00 40.84           N
ATOM   1501  CA  ILE C 231       0.258 -19.241   0.122  1.00 42.76           C
ATOM   1502  C   ILE C 231       0.144 -17.789  -0.343  1.00 43.05           C
ATOM   1503  O   ILE C 231       0.387 -16.860   0.431  1.00 45.20           O
ATOM   1504  CB  ILE C 231       1.692 -19.802  -0.034  1.00 45.09           C
ATOM   1505  CG1 ILE C 231       2.648 -19.034   0.877  1.00 43.00           C
ATOM   1506  CG2 ILE C 231       2.174 -19.807  -1.527  1.00 40.59           C
ATOM   1507  CD1 ILE C 231       2.421 -19.293   2.350  1.00 44.54           C
ATOM   1508  N   GLN C 232      -0.197 -17.563  -1.608  1.00 43.69           N
ATOM   1509  CA  GLN C 232      -0.330 -16.190  -2.093  1.00 45.01           C
ATOM   1510  C   GLN C 232      -1.555 -15.510  -1.508  1.00 45.23           C
ATOM   1511  O   GLN C 232      -1.526 -14.312  -1.220  1.00 48.46           O
ATOM   1512  CB  GLN C 232      -0.369 -16.175  -3.607  1.00 48.61           C
ATOM   1513  CG  GLN C 232       1.017 -16.063  -4.158  1.00 51.59           C
ATOM   1514  CD  GLN C 232       1.084 -16.358  -5.636  1.00 58.25           C
ATOM   1515  OE1 GLN C 232       0.359 -17.225  -6.149  1.00 57.68           O
ATOM   1516  NE2 GLN C 232       2.001 -15.683  -6.325  1.00 52.10           N
ATOM   1517  N   ALA C 233      -2.646 -16.244  -1.333  1.00 44.93           N
ATOM   1518  CA  ALA C 233      -3.780 -15.653  -0.642  1.00 43.33           C
ATOM   1519  C   ALA C 233      -3.459 -15.303   0.811  1.00 47.78           C
ATOM   1520  O   ALA C 233      -4.132 -14.435   1.382  1.00 48.03           O
ATOM   1521  CB  ALA C 233      -4.969 -16.610  -0.686  1.00 37.87           C
ATOM   1522  N   LEU C 234      -2.440 -15.933   1.419  1.00 47.51           N
ATOM   1523  CA  LEU C 234      -2.053 -15.600   2.789  1.00 45.42           C
ATOM   1524  C   LEU C 234      -1.113 -14.403   2.847  1.00 43.85           C
ATOM   1525  O   LEU C 234      -0.702 -14.004   3.940  1.00 42.21           O
ATOM   1526  CB  LEU C 234      -1.410 -16.802   3.487  1.00 44.25           C
ATOM   1527  CG  LEU C 234      -2.407 -17.894   3.889  1.00 45.53           C
ATOM   1528  CD1 LEU C 234      -1.726 -19.224   4.146  1.00 38.13           C
ATOM   1529  CD2 LEU C 234      -3.204 -17.455   5.091  1.00 42.37           C
ATOM   1530  N   SER C 235      -0.752 -13.853   1.689  1.00 41.70           N
ATOM   1531  CA  SER C 235       0.311 -12.865   1.612  1.00 41.33           C
ATOM   1532  C   SER C 235       0.087 -11.707   2.574  1.00 46.99           C
ATOM   1533  O   SER C 235       0.998 -11.294   3.306  1.00 48.31           O
ATOM   1534  CB  SER C 235       0.431 -12.350   0.188  1.00 39.35           C
ATOM   1535  OG  SER C 235       1.561 -11.511   0.113  1.00 45.43           O
ATOM   1536  N   TYR C 236      -1.119 -11.151   2.577  1.00 48.21           N
ATOM   1537  CA  TYR C 236      -1.346  -9.997   3.436  1.00 49.12           C
ATOM   1538  C   TYR C 236      -1.381 -10.408   4.909  1.00 46.55           C
ATOM   1539  O   TYR C 236      -0.845  -9.699   5.772  1.00 45.91           O
ATOM   1540  CB  TYR C 236      -2.623  -9.271   3.003  1.00 41.78           C
ATOM   1541  CG  TYR C 236      -2.689  -7.871   3.556  1.00 60.83           C
ATOM   1542  CD1 TYR C 236      -2.449  -6.757   2.748  1.00 62.70           C
ATOM   1543  CD2 TYR C 236      -2.993  -7.647   4.921  1.00 61.11           C
ATOM   1544  CE1 TYR C 236      -2.506  -5.450   3.308  1.00 63.25           C
ATOM   1545  CE2 TYR C 236      -3.094  -6.374   5.459  1.00 50.64           C
ATOM   1546  CZ  TYR C 236      -2.825  -5.284   4.668  1.00 54.70           C
ATOM   1547  OH  TYR C 236      -2.900  -4.038   5.244  1.00 54.65           O
ATOM   1548  N   ALA C 237      -1.980 -11.558   5.217  1.00 41.97           N
ATOM   1549  CA  ALA C 237      -1.962 -12.040   6.594  1.00 42.92           C
ATOM   1550  C   ALA C 237      -0.536 -12.239   7.110  1.00 46.07           C
ATOM   1551  O   ALA C 237      -0.302 -12.090   8.317  1.00 43.10           O
ATOM   1552  CB  ALA C 237      -2.763 -13.350   6.719  1.00 41.45           C
ATOM   1553  N   LEU C 238       0.440 -12.437   6.218  1.00 44.34           N
ATOM   1554  CA  LEU C 238       1.817 -12.698   6.612  1.00 43.21           C
ATOM   1555  C   LEU C 238       2.682 -11.460   6.539  1.00 46.12           C
ATOM   1556  O   LEU C 238       3.912 -11.577   6.563  1.00 49.46           O
ATOM   1557  CB  LEU C 238       2.431 -13.792   5.734  1.00 43.53           C
ATOM   1558  CG  LEU C 238       1.716 -15.149   5.761  1.00 44.71           C
ATOM   1559  CD1 LEU C 238       2.165 -16.058   4.610  1.00 43.57           C
ATOM   1560  CD2 LEU C 238       1.916 -15.807   7.078  1.00 38.97           C
ATOM   1561  N   GLY C 239       2.075 -10.286   6.383  1.00 44.63           N
ATOM   1562  CA  GLY C 239       2.799  -9.036   6.366  1.00 39.01           C
ATOM   1563  C   GLY C 239       2.947  -8.384   5.017  1.00 44.39           C
ATOM   1564  O   GLY C 239       3.664  -7.381   4.919  1.00 46.18           O
ATOM   1565  N   GLY C 240       2.257  -8.877   3.981  1.00 44.71           N
ATOM   1566  CA  GLY C 240       2.272  -8.234   2.683  1.00 43.14           C
ATOM   1567  C   GLY C 240       3.234  -8.800   1.659  1.00 44.95           C
ATOM   1568  O   GLY C 240       3.331  -8.238   0.556  1.00 46.52           O
ATOM   1569  N   ASP C 241       3.947  -9.880   1.986  1.00 46.00           N
ATOM   1570  CA  ASP C 241       4.966 -10.480   1.134  1.00 45.02           C
ATOM   1571  C   ASP C 241       5.308 -11.842   1.723  1.00 47.93           C
ATOM   1572  O   ASP C 241       5.357 -11.996   2.947  1.00 44.03           O
ATOM   1573  CB  ASP C 241       6.228  -9.607   1.077  1.00 41.24           C
ATOM   1574  CG  ASP C 241       7.179 -10.026  -0.039  1.00 48.77           C
ATOM   1575  OD1 ASP C 241       6.969  -9.570  -1.195  1.00 52.00           O
ATOM   1576  OD2 ASP C 241       8.114 -10.817   0.224  1.00 46.22           O
ATOM   1577  N   ILE C 242       5.631 -12.802   0.854  1.00 43.49           N
ATOM   1578  CA  ILE C 242       5.835 -14.183   1.282  1.00 42.05           C
ATOM   1579  C   ILE C 242       7.247 -14.668   1.033  1.00 46.05           C
ATOM   1580  O   ILE C 242       7.546 -15.825   1.328  1.00 46.95           O
ATOM   1581  CB  ILE C 242       4.831 -15.148   0.621  1.00 38.99           C
ATOM   1582  CG1 ILE C 242       5.114 -15.260  -0.877  1.00 38.71           C
ATOM   1583  CG2 ILE C 242       3.407 -14.690   0.866  1.00 42.51           C
ATOM   1584  CD1 ILE C 242       4.272 -16.249  -1.570  1.00 38.18           C
ATOM   1585  N   ASN C 243       8.127 -13.815   0.505  1.00 44.62           N
ATOM   1586  CA  ASN C 243       9.445 -14.267   0.092  1.00 43.43           C
ATOM   1587  C   ASN C 243      10.277 -14.705   1.286  1.00 44.74           C
ATOM   1588  O   ASN C 243      10.963 -15.724   1.213  1.00 45.80           O
ATOM   1589  CB  ASN C 243      10.147 -13.159  -0.682  1.00 39.60           C
ATOM   1590  CG  ASN C 243       9.570 -12.984  -2.050  1.00 43.32           C
ATOM   1591  OD1 ASN C 243       9.614 -13.898  -2.864  1.00 47.11           O
ATOM   1592  ND2 ASN C 243       8.962 -11.826  -2.301  1.00 44.75           N
ATOM   1593  N   LYS C 244      10.209 -13.977   2.404  1.00 46.19           N
ATOM   1594  CA  LYS C 244      11.004 -14.362   3.568  1.00 48.62           C
ATOM   1595  C   LYS C 244      10.485 -15.652   4.190  1.00 46.76           C
ATOM   1596  O   LYS C 244      11.279 -16.503   4.616  1.00 47.30           O
ATOM   1597  CB  LYS C 244      11.040 -13.233   4.602  1.00 49.00           C
ATOM   1598  CG  LYS C 244      12.024 -12.092   4.252  1.00 48.17           C
ATOM   1599  CD  LYS C 244      13.363 -12.681   3.783  1.00 60.83           C
ATOM   1600  CE  LYS C 244      14.472 -11.630   3.617  1.00 65.35           C
ATOM   1601  NZ  LYS C 244      15.735 -12.285   3.166  1.00 60.13           N
ATOM   1602  N   VAL C 245       9.169 -15.855   4.184  1.00 41.69           N
ATOM   1603  CA  VAL C 245       8.631 -17.135   4.628  1.00 43.97           C
ATOM   1604  C   VAL C 245       9.221 -18.262   3.797  1.00 46.56           C
ATOM   1605  O   VAL C 245       9.677 -19.283   4.332  1.00 47.55           O
ATOM   1606  CB  VAL C 245       7.094 -17.139   4.601  1.00 44.42           C
ATOM   1607  CG1 VAL C 245       6.576 -18.558   4.756  1.00 35.54           C
ATOM   1608  CG2 VAL C 245       6.560 -16.292   5.760  1.00 40.85           C
ATOM   1609  N   LEU C 246       9.243 -18.088   2.483  1.00 44.26           N
ATOM   1610  CA  LEU C 246       9.699 -19.170   1.629  1.00 44.65           C
ATOM   1611  C   LEU C 246      11.191 -19.438   1.822  1.00 48.41           C
ATOM   1612  O   LEU C 246      11.620 -20.596   1.840  1.00 48.76           O
ATOM   1613  CB  LEU C 246       9.360 -18.822   0.194  1.00 41.02           C
ATOM   1614  CG  LEU C 246       7.835 -18.727   0.038  1.00 42.72           C
ATOM   1615  CD1 LEU C 246       7.423 -18.239  -1.352  1.00 37.34           C
ATOM   1616  CD2 LEU C 246       7.141 -20.029   0.408  1.00 41.33           C
ATOM   1617  N   GLU C 247      12.008 -18.390   1.977  1.00 48.66           N
ATOM   1618  CA  GLU C 247      13.419 -18.624   2.293  1.00 47.10           C
ATOM   1619  C   GLU C 247      13.592 -19.379   3.610  1.00 45.84           C
ATOM   1620  O   GLU C 247      14.411 -20.297   3.680  1.00 50.49           O
ATOM   1621  CB  GLU C 247      14.227 -17.328   2.238  1.00 47.74           C
ATOM   1622  CG  GLU C 247      13.695 -16.437   1.119  1.00 64.33           C
ATOM   1623  CD  GLU C 247      14.611 -15.291   0.625  1.00 76.75           C
ATOM   1624  OE1 GLU C 247      15.131 -15.421  -0.516  1.00 83.97           O
ATOM   1625  OE2 GLU C 247      14.795 -14.266   1.331  1.00 79.21           O
ATOM   1626  N   LYS C 248      12.855 -19.016   4.670  1.00 47.34           N
ATOM   1627  CA  LYS C 248      12.981 -19.795   5.912  1.00 48.64           C
ATOM   1628  C   LYS C 248      12.560 -21.239   5.741  1.00 47.61           C
ATOM   1629  O   LYS C 248      12.979 -22.090   6.524  1.00 55.78           O
ATOM   1630  CB  LYS C 248      12.151 -19.221   7.049  1.00 47.00           C
ATOM   1631  CG  LYS C 248      12.454 -17.819   7.486  1.00 58.13           C
ATOM   1632  CD  LYS C 248      13.578 -17.845   8.520  1.00 66.65           C
ATOM   1633  CE  LYS C 248      13.967 -16.448   9.019  1.00 66.73           C
ATOM   1634  NZ  LYS C 248      14.844 -16.575  10.225  1.00 68.09           N
ATOM   1635  N   LEU C 249      11.695 -21.542   4.786  1.00 47.39           N
ATOM   1636  CA  LEU C 249      11.339 -22.938   4.596  1.00 45.97           C
ATOM   1637  C   LEU C 249      12.310 -23.683   3.686  1.00 48.39           C
ATOM   1638  O   LEU C 249      12.177 -24.898   3.534  1.00 48.18           O
ATOM   1639  CB  LEU C 249       9.913 -23.047   4.062  1.00 45.22           C
ATOM   1640  CG  LEU C 249       8.768 -22.541   4.951  1.00 47.05           C
ATOM   1641  CD1 LEU C 249       7.487 -22.515   4.183  1.00 40.93           C
ATOM   1642  CD2 LEU C 249       8.599 -23.410   6.158  1.00 51.23           C
ATOM   1643  N   GLY C 250      13.315 -23.004   3.136  1.00 47.54           N
ATOM   1644  CA  GLY C 250      14.286 -23.618   2.258  1.00 45.78           C
ATOM   1645  C   GLY C 250      14.183 -23.301   0.774  1.00 48.90           C
ATOM   1646  O   GLY C 250      15.001 -23.823   0.001  1.00 48.47           O
ATOM   1647  N   TYR C 251      13.218 -22.496   0.330  1.00 47.90           N
ATOM   1648  CA  TYR C 251      13.120 -22.146  -1.089  1.00 48.85           C
ATOM   1649  C   TYR C 251      14.041 -20.964  -1.412  1.00 51.19           C
ATOM   1650  O   TYR C 251      13.897 -19.887  -0.825  1.00 59.64           O
ATOM   1651  CB  TYR C 251      11.682 -21.800  -1.453  1.00 39.89           C
ATOM   1652  CG  TYR C 251      10.730 -22.967  -1.384  1.00 45.90           C
ATOM   1653  CD1 TYR C 251      10.580 -23.839  -2.455  1.00 44.92           C
ATOM   1654  CD2 TYR C 251       9.973 -23.205  -0.233  1.00 45.32           C
ATOM   1655  CE1 TYR C 251       9.701 -24.917  -2.389  1.00 40.55           C
ATOM   1656  CE2 TYR C 251       9.091 -24.269  -0.164  1.00 45.34           C
ATOM   1657  CZ  TYR C 251       8.954 -25.116  -1.250  1.00 44.12           C
ATOM   1658  OH  TYR C 251       8.080 -26.173  -1.182  1.00 47.56           O
ATOM   1659  N   SER C 252      14.951 -21.134  -2.371  1.00 48.76           N
ATOM   1660  CA  SER C 252      15.973 -20.121  -2.659  1.00 51.14           C
ATOM   1661  C   SER C 252      15.548 -19.031  -3.648  1.00 58.41           C
ATOM   1662  O   SER C 252      16.157 -17.949  -3.653  1.00 62.81           O
ATOM   1663  CB  SER C 252      17.245 -20.771  -3.197  1.00 49.84           C
ATOM   1664  OG  SER C 252      17.065 -21.264  -4.511  1.00 52.33           O
ATOM   1665  N   GLY C 253      14.581 -19.295  -4.522  1.00 51.32           N
ATOM   1666  CA  GLY C 253      14.268 -18.366  -5.591  1.00 45.90           C
ATOM   1667  C   GLY C 253      15.258 -18.397  -6.737  1.00 54.22           C
ATOM   1668  O   GLY C 253      15.283 -17.475  -7.553  1.00 55.58           O
ATOM   1669  N   GLY C 254      16.053 -19.457  -6.840  1.00 54.16           N
ATOM   1670  CA  GLY C 254      17.120 -19.568  -7.811  1.00 50.84           C
ATOM   1671  C   GLY C 254      16.791 -20.201  -9.145  1.00 57.21           C
ATOM   1672  O   GLY C 254      17.539 -20.047 -10.106  1.00 57.60           O
ATOM   1673  N   ASP C 255      15.681 -20.930  -9.232  1.00 56.91           N
ATOM   1674  CA  ASP C 255      15.270 -21.481 -10.512  1.00 53.41           C
ATOM   1675  C   ASP C 255      13.752 -21.424 -10.613  1.00 53.49           C
ATOM   1676  O   ASP C 255      13.066 -21.436  -9.595  1.00 56.16           O
ATOM   1677  CB  ASP C 255      15.786 -22.909 -10.590  1.00 52.63           C
ATOM   1678  CG  ASP C 255      15.159 -23.803  -9.539  1.00 64.83           C
ATOM   1679  OD1 ASP C 255      15.683 -23.923  -8.402  1.00 74.10           O
ATOM   1680  OD2 ASP C 255      14.222 -24.526  -9.916  1.00 68.13           O
ATOM   1681  N   LEU C 256      13.230 -21.361 -11.830  1.00 52.53           N
ATOM   1682  CA  LEU C 256      11.802 -21.102 -11.960  1.00 52.16           C
ATOM   1683  C   LEU C 256      10.944 -22.238 -11.389  1.00 55.19           C
ATOM   1684  O   LEU C 256       9.800 -21.995 -10.963  1.00 55.76           O
ATOM   1685  CB  LEU C 256      11.426 -20.835 -13.413  1.00 49.05           C
ATOM   1686  CG  LEU C 256      11.923 -19.453 -13.879  1.00 58.30           C
ATOM   1687  CD1 LEU C 256      11.917 -19.354 -15.400  1.00 52.76           C
ATOM   1688  CD2 LEU C 256      11.212 -18.252 -13.248  1.00 50.42           C
ATOM   1689  N   LEU C 257      11.430 -23.482 -11.424  1.00 50.79           N
ATOM   1690  CA  LEU C 257      10.617 -24.598 -10.943  1.00 48.15           C
ATOM   1691  C   LEU C 257      10.372 -24.488  -9.438  1.00 51.28           C
ATOM   1692  O   LEU C 257       9.242 -24.674  -8.969  1.00 45.23           O
ATOM   1693  CB  LEU C 257      11.257 -25.947 -11.319  1.00 50.16           C
ATOM   1694  CG  LEU C 257      10.543 -27.174 -10.721  1.00 58.92           C
ATOM   1695  CD1 LEU C 257       9.370 -27.509 -11.605  1.00 57.42           C
ATOM   1696  CD2 LEU C 257      11.411 -28.420 -10.572  1.00 57.54           C
ATOM   1697  N   GLY C 258      11.432 -24.237  -8.659  1.00 50.21           N
ATOM   1698  CA  GLY C 258      11.248 -23.999  -7.238  1.00 42.35           C
ATOM   1699  C   GLY C 258      10.298 -22.852  -6.958  1.00 46.63           C
ATOM   1700  O   GLY C 258       9.515 -22.899  -6.003  1.00 47.35           O
ATOM   1701  N   ILE C 259      10.326 -21.820  -7.804  1.00 43.47           N
ATOM   1702  CA  ILE C 259       9.370 -20.729  -7.654  1.00 45.87           C
ATOM   1703  C   ILE C 259       7.942 -21.244  -7.838  1.00 48.12           C
ATOM   1704  O   ILE C 259       7.056 -20.986  -7.007  1.00 46.97           O
ATOM   1705  CB  ILE C 259       9.705 -19.592  -8.635  1.00 49.05           C
ATOM   1706  CG1 ILE C 259      10.886 -18.781  -8.111  1.00 48.28           C
ATOM   1707  CG2 ILE C 259       8.529 -18.637  -8.821  1.00 39.57           C
ATOM   1708  CD1 ILE C 259      11.482 -17.927  -9.168  1.00 50.94           C
ATOM   1709  N   LEU C 260       7.702 -22.010  -8.910  1.00 45.06           N
ATOM   1710  CA  LEU C 260       6.357 -22.537  -9.134  1.00 46.18           C
ATOM   1711  C   LEU C 260       5.914 -23.446  -8.002  1.00 44.91           C
ATOM   1712  O   LEU C 260       4.757 -23.397  -7.582  1.00 47.20           O
ATOM   1713  CB  LEU C 260       6.277 -23.292 -10.454  1.00 42.03           C
ATOM   1714  CG  LEU C 260       6.462 -22.416 -11.665  1.00 46.92           C
ATOM   1715  CD1 LEU C 260       6.624 -23.318 -12.880  1.00 51.24           C
ATOM   1716  CD2 LEU C 260       5.280 -21.489 -11.802  1.00 38.54           C
ATOM   1717  N   GLU C 261       6.805 -24.315  -7.530  1.00 44.12           N
ATOM   1718  CA  GLU C 261       6.456 -25.203  -6.428  1.00 46.36           C
ATOM   1719  C   GLU C 261       6.160 -24.406  -5.163  1.00 46.42           C
ATOM   1720  O   GLU C 261       5.182 -24.680  -4.458  1.00 46.41           O
ATOM   1721  CB  GLU C 261       7.585 -26.203  -6.189  1.00 43.82           C
ATOM   1722  CG  GLU C 261       7.796 -27.150  -7.333  1.00 48.42           C
ATOM   1723  CD  GLU C 261       8.948 -28.088  -7.093  1.00 58.60           C
ATOM   1724  OE1 GLU C 261       9.876 -27.699  -6.357  1.00 59.55           O
ATOM   1725  OE2 GLU C 261       8.907 -29.233  -7.591  1.00 59.77           O
ATOM   1726  N   SER C 262       7.013 -23.428  -4.849  1.00 41.90           N
ATOM   1727  CA  SER C 262       6.790 -22.621  -3.656  1.00 44.95           C
ATOM   1728  C   SER C 262       5.441 -21.912  -3.714  1.00 47.49           C
ATOM   1729  O   SER C 262       4.728 -21.827  -2.706  1.00 47.28           O
ATOM   1730  CB  SER C 262       7.933 -21.622  -3.473  1.00 43.04           C
ATOM   1731  OG  SER C 262       7.815 -20.522  -4.370  1.00 50.23           O
ATOM   1732  N   ARG C 263       5.047 -21.442  -4.893  1.00 47.69           N
ATOM   1733  CA  ARG C 263       3.737 -20.818  -5.012  1.00 46.07           C
ATOM   1734  C   ARG C 263       2.596 -21.816  -5.081  1.00 43.95           C
ATOM   1735  O   ARG C 263       1.441 -21.401  -5.092  1.00 46.70           O
ATOM   1736  CB  ARG C 263       3.698 -19.906  -6.220  1.00 43.88           C
ATOM   1737  CG  ARG C 263       4.051 -18.473  -5.862  1.00 54.14           C
ATOM   1738  CD  ARG C 263       5.532 -18.302  -5.617  1.00 49.76           C
ATOM   1739  NE  ARG C 263       5.896 -16.936  -5.253  1.00 50.94           N
ATOM   1740  CZ  ARG C 263       7.119 -16.586  -4.852  1.00 50.79           C
ATOM   1741  NH1 ARG C 263       8.065 -17.516  -4.772  1.00 49.61           N
ATOM   1742  NH2 ARG C 263       7.412 -15.312  -4.568  1.00 44.83           N
ATOM   1743  N   GLY C 264       2.881 -23.099  -5.152  1.00 45.14           N
ATOM   1744  CA  GLY C 264       1.821 -24.068  -5.072  1.00 44.56           C
ATOM   1745  C   GLY C 264       1.526 -24.533  -3.674  1.00 47.32           C
ATOM   1746  O   GLY C 264       0.680 -25.415  -3.498  1.00 49.51           O
ATOM   1747  N   ILE C 265       2.200 -23.976  -2.661  1.00 44.74           N
ATOM   1748  CA  ILE C 265       1.900 -24.375  -1.287  1.00 46.77           C
ATOM   1749  C   ILE C 265       0.474 -23.982  -0.929  1.00 44.06           C
ATOM   1750  O   ILE C 265       0.031 -22.854  -1.187  1.00 47.30           O
ATOM   1751  CB  ILE C 265       2.918 -23.746  -0.328  1.00 43.94           C
ATOM   1752  CG1 ILE C 265       4.268 -24.425  -0.498  1.00 39.44           C
ATOM   1753  CG2 ILE C 265       2.403 -23.742   1.108  1.00 40.70           C
ATOM   1754  CD1 ILE C 265       5.438 -23.616  -0.018  1.00 36.90           C
ATOM   1755  N   LYS C 266      -0.251 -24.908  -0.320  1.00 44.29           N
ATOM   1756  CA  LYS C 266      -1.566 -24.633   0.228  1.00 40.85           C
ATOM   1757  C   LYS C 266      -1.529 -24.932   1.717  1.00 44.95           C
ATOM   1758  O   LYS C 266      -0.757 -25.774   2.177  1.00 46.39           O
ATOM   1759  CB  LYS C 266      -2.623 -25.456  -0.483  1.00 46.10           C
ATOM   1760  CG  LYS C 266      -2.437 -25.459  -1.989  1.00 49.00           C
ATOM   1761  CD  LYS C 266      -3.746 -25.294  -2.737  1.00 58.87           C
ATOM   1762  CE  LYS C 266      -3.554 -25.411  -4.255  1.00 63.62           C
ATOM   1763  NZ  LYS C 266      -2.672 -24.335  -4.855  1.00 70.25           N
ATOM   1764  N   ALA C 267      -2.311 -24.180   2.481  1.00 48.79           N
ATOM   1765  CA  ALA C 267      -2.384 -24.323   3.928  1.00 42.97           C
ATOM   1766  C   ALA C 267      -3.776 -24.769   4.359  1.00 41.97           C
ATOM   1767  O   ALA C 267      -4.777 -24.380   3.746  1.00 45.91           O
ATOM   1768  CB  ALA C 267      -1.987 -23.010   4.604  1.00 40.35           C
ATOM   1769  N   ARG C 268      -3.813 -25.596   5.403  1.00 39.53           N
ATOM   1770  CA  ARG C 268      -5.011 -25.940   6.155  1.00 45.18           C
ATOM   1771  C   ARG C 268      -4.940 -25.360   7.565  1.00 47.35           C
ATOM   1772  O   ARG C 268      -3.871 -25.269   8.156  1.00 46.46           O
ATOM   1773  CB  ARG C 268      -5.249 -27.458   6.301  1.00 47.11           C
ATOM   1774  CG  ARG C 268      -5.330 -28.376   5.055  1.00 61.74           C
ATOM   1775  CD  ARG C 268      -6.632 -29.280   5.283  1.00 76.21           C
ATOM   1776  NE  ARG C 268      -6.419 -30.273   6.365  1.00 81.05           N
ATOM   1777  CZ  ARG C 268      -6.932 -30.219   7.615  1.00 79.48           C
ATOM   1778  NH1 ARG C 268      -7.737 -29.246   8.097  1.00 65.88           N
ATOM   1779  NH2 ARG C 268      -6.650 -31.214   8.424  1.00 82.43           N
ATOM   1780  N   ILE C 269      -6.096 -24.949   8.095  1.00 44.80           N
ATOM   1781  CA  ILE C 269      -6.182 -24.450   9.467  1.00 44.22           C
ATOM   1782  C   ILE C 269      -6.220 -25.654  10.394  1.00 45.55           C
ATOM   1783  O   ILE C 269      -7.068 -26.535  10.227  1.00 49.88           O
ATOM   1784  CB  ILE C 269      -7.437 -23.588   9.642  1.00 47.87           C
ATOM   1785  CG1 ILE C 269      -7.389 -22.415   8.659  1.00 45.36           C
ATOM   1786  CG2 ILE C 269      -7.585 -23.125  11.066  1.00 42.46           C
ATOM   1787  CD1 ILE C 269      -8.734 -21.775   8.439  1.00 43.63           C
ATOM   1788  N   THR C 270      -5.337 -25.695  11.396  1.00 45.51           N
ATOM   1789  CA  THR C 270      -5.367 -26.795  12.351  1.00 44.89           C
ATOM   1790  C   THR C 270      -5.689 -26.333  13.762  1.00 45.44           C
ATOM   1791  O   THR C 270      -6.036 -27.167  14.602  1.00 45.04           O
ATOM   1792  CB  THR C 270      -4.023 -27.552  12.405  1.00 48.16           C
ATOM   1793  OG1 THR C 270      -2.998 -26.705  12.952  1.00 48.84           O
ATOM   1794  CG2 THR C 270      -3.622 -27.995  11.034  1.00 45.51           C
ATOM   1795  N   HIS C 271      -5.624 -25.040  14.041  1.00 46.21           N
ATOM   1796  CA  HIS C 271      -5.959 -24.591  15.380  1.00 50.79           C
ATOM   1797  C   HIS C 271      -6.210 -23.089  15.372  1.00 50.98           C
ATOM   1798  O   HIS C 271      -5.476 -22.327  14.738  1.00 52.16           O
ATOM   1799  CB  HIS C 271      -4.825 -24.920  16.355  1.00 47.92           C
ATOM   1800  CG  HIS C 271      -5.075 -24.429  17.740  1.00 55.60           C
ATOM   1801  ND1 HIS C 271      -5.970 -25.043  18.590  1.00 59.92           N
ATOM   1802  CD2 HIS C 271      -4.568 -23.375  18.419  1.00 56.37           C
ATOM   1803  CE1 HIS C 271      -5.998 -24.391  19.737  1.00 57.45           C
ATOM   1804  NE2 HIS C 271      -5.161 -23.373  19.658  1.00 59.32           N
ATOM   1805  N   VAL C 272      -7.250 -22.671  16.071  1.00 48.29           N
ATOM   1806  CA  VAL C 272      -7.529 -21.259  16.273  1.00 52.32           C
ATOM   1807  C   VAL C 272      -7.571 -20.991  17.764  1.00 51.71           C
ATOM   1808  O   VAL C 272      -8.433 -21.523  18.475  1.00 56.64           O
ATOM   1809  CB  VAL C 272      -8.844 -20.828  15.616  1.00 51.09           C
ATOM   1810  CG1 VAL C 272      -9.124 -19.377  15.967  1.00 42.01           C
ATOM   1811  CG2 VAL C 272      -8.748 -21.058  14.110  1.00 46.69           C
ATOM   1812  N   ASP C 273      -6.637 -20.185  18.239  1.00 48.33           N
ATOM   1813  CA  ASP C 273      -6.538 -19.867  19.655  1.00 51.55           C
ATOM   1814  C   ASP C 273      -7.266 -18.568  19.969  1.00 49.93           C
ATOM   1815  O   ASP C 273      -6.806 -17.487  19.588  1.00 51.57           O
ATOM   1816  CB  ASP C 273      -5.087 -19.757  20.085  1.00 52.23           C
ATOM   1817  CG  ASP C 273      -4.917 -20.059  21.537  1.00 56.35           C
ATOM   1818  OD1 ASP C 273      -4.662 -21.233  21.888  1.00 57.73           O
ATOM   1819  OD2 ASP C 273      -5.106 -19.107  22.333  1.00 55.87           O
ATOM   1820  N   THR C 274      -8.390 -18.665  20.667  1.00 48.19           N
ATOM   1821  CA  THR C 274      -9.106 -17.467  21.090  1.00 53.73           C
ATOM   1822  C   THR C 274      -8.598 -16.898  22.406  1.00 55.78           C
ATOM   1823  O   THR C 274      -8.925 -15.757  22.726  1.00 55.93           O
ATOM   1824  CB  THR C 274     -10.611 -17.730  21.210  1.00 54.22           C
ATOM   1825  OG1 THR C 274     -10.851 -18.909  21.999  1.00 56.64           O
ATOM   1826  CG2 THR C 274     -11.212 -17.918  19.819  1.00 48.04           C
ATOM   1827  N   GLU C 275      -7.737 -17.617  23.127  1.00 58.12           N
ATOM   1828  CA  GLU C 275      -7.172 -17.052  24.345  1.00 59.33           C
ATOM   1829  C   GLU C 275      -6.031 -16.098  24.034  1.00 60.78           C
ATOM   1830  O   GLU C 275      -5.931 -15.026  24.643  1.00 64.25           O
ATOM   1831  CB  GLU C 275      -6.660 -18.173  25.252  1.00 65.60           C
ATOM   1832  CG  GLU C 275      -5.812 -17.658  26.408  1.00 74.46           C
ATOM   1833  CD  GLU C 275      -5.461 -18.733  27.427  1.00 83.09           C
ATOM   1834  OE1 GLU C 275      -4.247 -18.962  27.669  1.00 80.99           O
ATOM   1835  OE2 GLU C 275      -6.398 -19.355  27.975  1.00 92.49           O
ATOM   1836  N   SER C 276      -5.155 -16.471  23.105  1.00 57.97           N
ATOM   1837  CA  SER C 276      -3.993 -15.662  22.791  1.00 50.86           C
ATOM   1838  C   SER C 276      -3.977 -15.166  21.360  1.00 50.32           C
ATOM   1839  O   SER C 276      -2.984 -14.553  20.962  1.00 51.99           O
ATOM   1840  CB  SER C 276      -2.716 -16.439  23.091  1.00 56.46           C
ATOM   1841  OG  SER C 276      -2.793 -16.911  24.418  1.00 57.07           O
ATOM   1842  N   TYR C 277      -5.032 -15.422  20.574  1.00 50.85           N
ATOM   1843  CA  TYR C 277      -5.219 -14.844  19.238  1.00 49.20           C
ATOM   1844  C   TYR C 277      -4.090 -15.251  18.286  1.00 47.51           C
ATOM   1845  O   TYR C 277      -3.248 -14.445  17.882  1.00 50.25           O
ATOM   1846  CB  TYR C 277      -5.341 -13.327  19.314  1.00 48.92           C
ATOM   1847  CG  TYR C 277      -6.473 -12.853  20.177  1.00 52.46           C
ATOM   1848  CD1 TYR C 277      -6.301 -12.666  21.546  1.00 58.22           C
ATOM   1849  CD2 TYR C 277      -7.697 -12.545  19.620  1.00 52.70           C
ATOM   1850  CE1 TYR C 277      -7.334 -12.219  22.342  1.00 60.63           C
ATOM   1851  CE2 TYR C 277      -8.745 -12.106  20.397  1.00 58.84           C
ATOM   1852  CZ  TYR C 277      -8.565 -11.930  21.760  1.00 68.85           C
ATOM   1853  OH  TYR C 277      -9.626 -11.471  22.532  1.00 66.30           O
ATOM   1854  N   PHE C 278      -4.115 -16.528  17.913  1.00 45.07           N
ATOM   1855  CA  PHE C 278      -3.232 -16.981  16.851  1.00 49.05           C
ATOM   1856  C   PHE C 278      -3.904 -18.128  16.114  1.00 48.16           C
ATOM   1857  O   PHE C 278      -4.866 -18.729  16.600  1.00 43.53           O
ATOM   1858  CB  PHE C 278      -1.841 -17.391  17.371  1.00 47.10           C
ATOM   1859  CG  PHE C 278      -1.841 -18.547  18.360  1.00 50.59           C
ATOM   1860  CD1 PHE C 278      -1.922 -19.865  17.919  1.00 45.68           C
ATOM   1861  CD2 PHE C 278      -1.699 -18.311  19.725  1.00 51.23           C
ATOM   1862  CE1 PHE C 278      -1.912 -20.915  18.809  1.00 50.29           C
ATOM   1863  CE2 PHE C 278      -1.670 -19.364  20.623  1.00 55.75           C
ATOM   1864  CZ  PHE C 278      -1.781 -20.670  20.165  1.00 58.04           C
ATOM   1865  N   ILE C 279      -3.439 -18.347  14.887  1.00 47.55           N
ATOM   1866  CA  ILE C 279      -3.986 -19.352  13.988  1.00 45.91           C
ATOM   1867  C   ILE C 279      -2.847 -20.270  13.572  1.00 44.84           C
ATOM   1868  O   ILE C 279      -1.817 -19.794  13.071  1.00 43.24           O
ATOM   1869  CB  ILE C 279      -4.605 -18.689  12.749  1.00 49.49           C
ATOM   1870  CG1 ILE C 279      -5.769 -17.767  13.149  1.00 44.04           C
ATOM   1871  CG2 ILE C 279      -5.120 -19.770  11.794  1.00 46.62           C
ATOM   1872  CD1 ILE C 279      -6.271 -16.879  12.016  1.00 39.11           C
ATOM   1873  N   VAL C 280      -2.992 -21.568  13.822  1.00 42.49           N
ATOM   1874  CA  VAL C 280      -1.992 -22.540  13.387  1.00 46.23           C
ATOM   1875  C   VAL C 280      -2.441 -23.165  12.072  1.00 47.41           C
ATOM   1876  O   VAL C 280      -3.562 -23.681  11.968  1.00 47.19           O
ATOM   1877  CB  VAL C 280      -1.726 -23.626  14.448  1.00 46.33           C
ATOM   1878  CG1 VAL C 280      -0.599 -24.551  13.975  1.00 39.69           C
ATOM   1879  CG2 VAL C 280      -1.314 -22.990  15.755  1.00 43.06           C
ATOM   1880  N   LEU C 281      -1.560 -23.133  11.079  1.00 43.61           N
ATOM   1881  CA  LEU C 281      -1.798 -23.719   9.775  1.00 45.09           C
ATOM   1882  C   LEU C 281      -0.761 -24.805   9.521  1.00 44.75           C
ATOM   1883  O   LEU C 281       0.382 -24.710   9.968  1.00 48.41           O
ATOM   1884  CB  LEU C 281      -1.705 -22.660   8.644  1.00 45.41           C
ATOM   1885  CG  LEU C 281      -2.450 -21.330   8.856  1.00 48.10           C
ATOM   1886  CD1 LEU C 281      -1.895 -20.249   7.958  1.00 46.04           C
ATOM   1887  CD2 LEU C 281      -3.947 -21.462   8.656  1.00 42.10           C
ATOM   1888  N   SER C 282      -1.154 -25.827   8.774  1.00 47.91           N
ATOM   1889  CA  SER C 282      -0.248 -26.864   8.298  1.00 46.40           C
ATOM   1890  C   SER C 282      -0.152 -26.775   6.779  1.00 43.01           C
ATOM   1891  O   SER C 282      -1.174 -26.657   6.105  1.00 46.57           O
ATOM   1892  CB  SER C 282      -0.718 -28.255   8.713  1.00 51.23           C
ATOM   1893  OG  SER C 282       0.249 -29.231   8.364  1.00 54.17           O
ATOM   1894  N   ILE C 283       1.066 -26.709   6.260  1.00 44.46           N
ATOM   1895  CA  ILE C 283       1.327 -26.713   4.821  1.00 49.95           C
ATOM   1896  C   ILE C 283       2.029 -28.013   4.461  1.00 47.90           C
ATOM   1897  O   ILE C 283       2.611 -28.694   5.309  1.00 51.36           O
ATOM   1898  CB  ILE C 283       2.184 -25.525   4.315  1.00 47.55           C
ATOM   1899  CG1 ILE C 283       3.598 -25.611   4.900  1.00 44.66           C
ATOM   1900  CG2 ILE C 283       1.491 -24.180   4.573  1.00 42.07           C
ATOM   1901  CD1 ILE C 283       4.537 -24.478   4.461  1.00 42.99           C
ATOM   1902  N   ALA C 284       2.007 -28.326   3.170  1.00 46.58           N
ATOM   1903  CA  ALA C 284       2.732 -29.453   2.596  1.00 47.69           C
ATOM   1904  C   ALA C 284       3.539 -28.934   1.409  1.00 44.39           C
ATOM   1905  O   ALA C 284       3.242 -27.877   0.851  1.00 44.21           O
ATOM   1906  CB  ALA C 284       1.815 -30.580   2.149  1.00 43.47           C
ATOM   1907  N   TYR C 285       4.604 -29.639   1.076  1.00 46.39           N
ATOM   1908  CA  TYR C 285       5.501 -29.154   0.032  1.00 46.48           C
ATOM   1909  C   TYR C 285       5.112 -29.754  -1.319  1.00 47.32           C
ATOM   1910  O   TYR C 285       4.988 -30.978  -1.440  1.00 47.67           O
ATOM   1911  CB  TYR C 285       6.948 -29.500   0.360  1.00 43.48           C
ATOM   1912  CG  TYR C 285       7.398 -28.907   1.691  1.00 50.54           C
ATOM   1913  CD1 TYR C 285       7.959 -27.635   1.763  1.00 46.79           C
ATOM   1914  CD2 TYR C 285       7.318 -29.652   2.870  1.00 53.57           C
ATOM   1915  CE1 TYR C 285       8.384 -27.095   2.967  1.00 49.47           C
ATOM   1916  CE2 TYR C 285       7.746 -29.123   4.091  1.00 54.33           C
ATOM   1917  CZ  TYR C 285       8.279 -27.842   4.132  1.00 59.46           C
ATOM   1918  OH  TYR C 285       8.710 -27.306   5.339  1.00 67.24           O
ATOM   1919  N   PRO C 286       4.899 -28.949  -2.351  1.00 48.59           N
ATOM   1920  CA  PRO C 286       4.618 -29.526  -3.670  1.00 50.06           C
ATOM   1921  C   PRO C 286       5.891 -30.044  -4.307  1.00 52.92           C
ATOM   1922  O   PRO C 286       6.936 -29.382  -4.290  1.00 55.57           O
ATOM   1923  CB  PRO C 286       4.043 -28.341  -4.464  1.00 48.29           C
ATOM   1924  CG  PRO C 286       3.760 -27.254  -3.430  1.00 47.84           C
ATOM   1925  CD  PRO C 286       4.774 -27.484  -2.356  1.00 47.60           C
ATOM   1926  N   THR C 287       5.793 -31.235  -4.894  1.00 51.21           N
ATOM   1927  CA  THR C 287       6.813 -31.727  -5.818  1.00 56.31           C
ATOM   1928  C   THR C 287       6.171 -32.292  -7.077  1.00 52.39           C
ATOM   1929  O   THR C 287       4.986 -32.638  -7.101  1.00 54.26           O
ATOM   1930  CB  THR C 287       7.690 -32.815  -5.178  1.00 56.34           C
ATOM   1931  OG1 THR C 287       6.839 -33.866  -4.698  1.00 58.45           O
ATOM   1932  CG2 THR C 287       8.519 -32.241  -4.008  1.00 50.07           C
ATOM   1933  N   LEU C 288       6.980 -32.414  -8.120  1.00 53.74           N
ATOM   1934  CA  LEU C 288       6.461 -32.714  -9.447  1.00 55.95           C
ATOM   1935  C   LEU C 288       6.269 -34.215  -9.620  1.00 58.00           C
ATOM   1936  O   LEU C 288       7.204 -35.000  -9.434  1.00 60.82           O
ATOM   1937  CB  LEU C 288       7.414 -32.214 -10.516  1.00 53.80           C
ATOM   1938  CG  LEU C 288       7.442 -30.732 -10.758  1.00 51.48           C
ATOM   1939  CD1 LEU C 288       7.876 -30.572 -12.199  1.00 60.01           C
ATOM   1940  CD2 LEU C 288       6.069 -30.173 -10.534  1.00 50.39           C
ATOM   1941  N   SER C 289       5.093 -34.586 -10.085  1.00 55.33           N
ATOM   1942  CA  SER C 289       4.708 -35.959 -10.368  1.00 56.12           C
ATOM   1943  C   SER C 289       4.490 -36.106 -11.876  1.00 58.23           C
ATOM   1944  O   SER C 289       3.460 -35.676 -12.403  1.00 56.17           O
ATOM   1945  CB  SER C 289       3.429 -36.276  -9.589  1.00 59.77           C
ATOM   1946  OG  SER C 289       3.315 -37.635  -9.235  1.00 69.46           O
ATOM   1947  N   GLU C 290       5.481 -36.647 -12.583  1.00 60.53           N
ATOM   1948  CA  GLU C 290       5.360 -36.832 -14.029  1.00 62.01           C
ATOM   1949  C   GLU C 290       4.500 -38.038 -14.383  1.00 58.35           C
ATOM   1950  O   GLU C 290       4.804 -39.157 -13.971  1.00 65.02           O
ATOM   1951  CB  GLU C 290       6.722 -37.017 -14.686  1.00 62.50           C
ATOM   1952  CG  GLU C 290       6.573 -37.441 -16.153  1.00 65.10           C
ATOM   1953  CD  GLU C 290       7.894 -37.480 -16.910  1.00 71.77           C
ATOM   1954  OE1 GLU C 290       7.889 -37.210 -18.137  1.00 64.90           O
ATOM   1955  OE2 GLU C 290       8.938 -37.759 -16.267  1.00 80.84           O
ATOM   1956  N   ILE C 291       3.468 -37.816 -15.185  1.00 57.19           N
ATOM   1957  CA  ILE C 291       2.603 -38.879 -15.702  1.00 54.93           C
ATOM   1958  C   ILE C 291       3.014 -39.144 -17.153  1.00 61.14           C
ATOM   1959  O   ILE C 291       2.595 -38.456 -18.098  1.00 57.39           O
ATOM   1960  CB  ILE C 291       1.129 -38.563 -15.522  1.00 53.38           C
ATOM   1961  CG1 ILE C 291       0.917 -38.052 -14.101  1.00 52.39           C
ATOM   1962  CG2 ILE C 291       0.265 -39.748 -15.860  1.00 50.45           C
ATOM   1963  CD1 ILE C 291       0.541 -36.691 -14.035  1.00 56.02           C
ATOM   1964  N   LYS C 292       3.944 -40.099 -17.316  1.00 66.58           N
ATOM   1965  CA  LYS C 292       4.676 -40.270 -18.571  1.00 62.97           C
ATOM   1966  C   LYS C 292       3.749 -40.643 -19.718  1.00 59.06           C
ATOM   1967  O   LYS C 292       4.137 -40.443 -20.877  1.00 59.41           O
ATOM   1968  CB  LYS C 292       5.754 -41.363 -18.469  1.00 58.01           C
ATOM   1969  CG  LYS C 292       6.999 -40.999 -17.691  1.00 68.85           C
ATOM   1970  CD  LYS C 292       8.036 -42.131 -17.751  1.00 75.60           C
ATOM   1971  CE  LYS C 292       8.033 -42.938 -16.448  1.00 82.20           C
ATOM   1972  NZ  LYS C 292       9.380 -43.391 -15.986  1.00 83.29           N
ATOM   1973  N   GLY C 293       2.543 -41.192 -19.432  1.00 48.63           N
ATOM   1974  CA  GLY C 293       1.669 -41.553 -20.535  1.00 48.68           C
ATOM   1975  C   GLY C 293       0.819 -40.434 -21.120  1.00 50.59           C
ATOM   1976  O   GLY C 293       0.158 -40.647 -22.138  1.00 53.00           O
ATOM   1977  N   VAL C 294       0.842 -39.253 -20.523  1.00 50.26           N
ATOM   1978  CA  VAL C 294       0.044 -38.117 -20.955  1.00 45.95           C
ATOM   1979  C   VAL C 294       0.927 -37.153 -21.757  1.00 47.04           C
ATOM   1980  O   VAL C 294       1.973 -36.711 -21.270  1.00 48.86           O
ATOM   1981  CB  VAL C 294      -0.578 -37.418 -19.738  1.00 43.17           C
ATOM   1982  CG1 VAL C 294      -1.237 -36.111 -20.143  1.00 45.53           C
ATOM   1983  CG2 VAL C 294      -1.539 -38.335 -19.020  1.00 42.42           C
ATOM   1984  N   ILE C 295       0.532 -36.834 -22.988  1.00 46.76           N
ATOM   1985  CA  ILE C 295       1.190 -35.808 -23.796  1.00 42.88           C
ATOM   1986  C   ILE C 295       0.210 -34.658 -23.959  1.00 47.16           C
ATOM   1987  O   ILE C 295      -0.961 -34.884 -24.303  1.00 47.11           O
ATOM   1988  CB  ILE C 295       1.637 -36.315 -25.177  1.00 42.89           C
ATOM   1989  CG1 ILE C 295       2.557 -37.516 -25.037  1.00 52.31           C
ATOM   1990  CG2 ILE C 295       2.335 -35.206 -25.941  1.00 46.71           C
ATOM   1991  CD1 ILE C 295       3.735 -37.238 -24.122  1.00 54.07           C
ATOM   1992  N   VAL C 296       0.664 -33.437 -23.629  1.00 43.77           N
ATOM   1993  CA  VAL C 296      -0.107 -32.213 -23.846  1.00 42.74           C
ATOM   1994  C   VAL C 296       0.221 -31.651 -25.220  1.00 44.49           C
ATOM   1995  O   VAL C 296       1.396 -31.597 -25.609  1.00 45.06           O
ATOM   1996  CB  VAL C 296       0.165 -31.181 -22.744  1.00 48.34           C
ATOM   1997  CG1 VAL C 296      -0.889 -30.099 -22.811  1.00 53.57           C
ATOM   1998  CG2 VAL C 296       0.069 -31.831 -21.397  1.00 46.11           C
ATOM   1999  N   HIS C 297      -0.808 -31.272 -25.977  1.00 41.78           N
ATOM   2000  CA  HIS C 297      -0.635 -30.757 -27.335  1.00 40.61           C
ATOM   2001  C   HIS C 297      -1.284 -29.393 -27.451  1.00 42.06           C
ATOM   2002  O   HIS C 297      -2.409 -29.194 -26.980  1.00 45.42           O
ATOM   2003  CB  HIS C 297      -1.213 -31.665 -28.422  1.00 38.73           C
ATOM   2004  CG  HIS C 297      -0.767 -33.092 -28.331  1.00 46.79           C
ATOM   2005  ND1 HIS C 297       0.264 -33.597 -29.094  1.00 46.83           N
ATOM   2006  CD2 HIS C 297      -1.298 -34.152 -27.674  1.00 47.49           C
ATOM   2007  CE1 HIS C 297       0.400 -34.887 -28.849  1.00 44.39           C
ATOM   2008  NE2 HIS C 297      -0.542 -35.251 -27.998  1.00 47.74           N
ATOM   2009  N   ARG C 298      -0.546 -28.444 -28.005  1.00 42.23           N
ATOM   2010  CA  ARG C 298      -1.073 -27.125 -28.310  1.00 44.00           C
ATOM   2011  C   ARG C 298      -1.538 -27.124 -29.759  1.00 46.43           C
ATOM   2012  O   ARG C 298      -0.746 -27.415 -30.662  1.00 46.58           O
ATOM   2013  CB  ARG C 298       0.007 -26.085 -28.052  1.00 42.90           C
ATOM   2014  CG  ARG C 298      -0.238 -24.744 -28.672  1.00 48.79           C
ATOM   2015  CD  ARG C 298      -0.368 -23.645 -27.697  1.00 52.87           C
ATOM   2016  NE  ARG C 298      -0.747 -22.418 -28.383  1.00 67.69           N
ATOM   2017  CZ  ARG C 298      -0.016 -21.308 -28.368  1.00 66.10           C
ATOM   2018  NH1 ARG C 298       1.121 -21.279 -27.681  1.00 58.18           N
ATOM   2019  NH2 ARG C 298      -0.429 -20.225 -29.025  1.00 59.70           N
ATOM   2020  N   LEU C 299      -2.812 -26.793 -29.978  1.00 46.38           N
ATOM   2021  CA  LEU C 299      -3.410 -26.737 -31.308  1.00 45.49           C
ATOM   2022  C   LEU C 299      -3.561 -25.283 -31.724  1.00 46.42           C
ATOM   2023  O   LEU C 299      -3.742 -24.396 -30.884  1.00 54.08           O
ATOM   2024  CB  LEU C 299      -4.785 -27.409 -31.341  1.00 45.74           C
ATOM   2025  CG  LEU C 299      -4.903 -28.859 -30.878  1.00 44.37           C
ATOM   2026  CD1 LEU C 299      -6.312 -29.384 -31.142  1.00 39.84           C
ATOM   2027  CD2 LEU C 299      -3.851 -29.706 -31.549  1.00 39.52           C
ATOM   2028  N   GLU C 300      -3.433 -25.033 -33.022  1.00 47.07           N
ATOM   2029  CA  GLU C 300      -3.462 -23.665 -33.516  1.00 44.97           C
ATOM   2030  C   GLU C 300      -4.015 -23.741 -34.936  1.00 49.04           C
ATOM   2031  O   GLU C 300      -3.671 -24.673 -35.663  1.00 53.59           O
ATOM   2032  CB  GLU C 300      -2.080 -23.020 -33.469  1.00 47.36           C
ATOM   2033  CG  GLU C 300      -2.159 -21.534 -33.610  1.00 56.96           C
ATOM   2034  CD  GLU C 300      -2.913 -20.886 -32.435  1.00 63.23           C
ATOM   2035  OE1 GLU C 300      -2.695 -21.321 -31.268  1.00 61.96           O
ATOM   2036  OE2 GLU C 300      -3.801 -20.031 -32.696  1.00 61.44           O
ATOM   2037  N   GLY C 301      -4.969 -22.879 -35.284  1.00 52.33           N
ATOM   2038  CA  GLY C 301      -5.666 -22.950 -36.568  1.00 50.08           C
ATOM   2039  C   GLY C 301      -5.426 -21.825 -37.561  1.00 51.11           C
ATOM   2040  O   GLY C 301      -5.017 -20.741 -37.137  1.00 59.45           O
ATOM   2041  N   VAL C 302      -5.619 -22.037 -38.875  1.00 46.42           N
ATOM   2042  CA  VAL C 302      -5.634 -20.881 -39.770  1.00 50.63           C
ATOM   2043  C   VAL C 302      -6.982 -20.829 -40.464  1.00 44.32           C
ATOM   2044  O   VAL C 302      -7.620 -21.856 -40.704  1.00 44.67           O
ATOM   2045  CB  VAL C 302      -4.501 -20.866 -40.833  1.00 49.01           C
ATOM   2046  CG1 VAL C 302      -3.168 -21.006 -40.171  1.00 50.73           C
ATOM   2047  CG2 VAL C 302      -4.704 -21.883 -41.856  1.00 47.89           C
ATOM   2048  N   SER C 303      -7.416 -19.611 -40.788  1.00 51.26           N
ATOM   2049  CA  SER C 303      -8.691 -19.434 -41.470  1.00 47.11           C
ATOM   2050  C   SER C 303      -8.591 -19.899 -42.920  1.00 51.62           C
ATOM   2051  O   SER C 303      -7.504 -19.978 -43.503  1.00 51.07           O
ATOM   2052  CB  SER C 303      -9.143 -17.978 -41.382  1.00 50.26           C
ATOM   2053  OG  SER C 303      -8.354 -17.128 -42.199  1.00 53.32           O
ATOM   2054  N   TYR C 304      -9.749 -20.242 -43.484  1.00 51.16           N
ATOM   2055  CA  TYR C 304      -9.908 -20.625 -44.880  1.00 47.00           C
ATOM   2056  C   TYR C 304     -11.206 -20.045 -45.419  1.00 54.06           C
ATOM   2057  O   TYR C 304     -12.120 -19.722 -44.655  1.00 52.71           O
ATOM   2058  CB  TYR C 304      -9.850 -22.135 -45.018  1.00 44.83           C
ATOM   2059  CG  TYR C 304     -10.919 -22.874 -44.261  1.00 47.48           C
ATOM   2060  CD1 TYR C 304     -12.170 -23.087 -44.814  1.00 50.15           C
ATOM   2061  CD2 TYR C 304     -10.679 -23.339 -42.972  1.00 46.04           C
ATOM   2062  CE1 TYR C 304     -13.153 -23.776 -44.118  1.00 48.65           C
ATOM   2063  CE2 TYR C 304     -11.654 -24.017 -42.263  1.00 47.15           C
ATOM   2064  CZ  TYR C 304     -12.891 -24.226 -42.845  1.00 50.71           C
ATOM   2065  OH  TYR C 304     -13.862 -24.887 -42.150  1.00 52.20           O
ATOM   2066  N   ASN C 305     -11.322 -19.946 -46.743  1.00 59.95           N
ATOM   2067  CA  ASN C 305     -12.438 -19.210 -47.314  1.00 58.10           C
ATOM   2068  C   ASN C 305     -13.353 -20.187 -48.020  1.00 56.28           C
ATOM   2069  O   ASN C 305     -12.913 -20.976 -48.859  1.00 61.47           O
ATOM   2070  CB  ASN C 305     -11.969 -18.186 -48.348  1.00 60.25           C
ATOM   2071  CG  ASN C 305     -11.793 -16.831 -47.771  1.00 59.46           C
ATOM   2072  OD1 ASN C 305     -10.917 -16.619 -46.946  1.00 60.12           O
ATOM   2073  ND2 ASN C 305     -12.679 -15.918 -48.124  1.00 71.69           N
ATOM   2074  N   ILE C 306     -14.630 -20.079 -47.725  1.00 60.21           N
ATOM   2075  CA  ILE C 306     -15.677 -20.699 -48.506  1.00 58.99           C
ATOM   2076  C   ILE C 306     -16.558 -19.589 -49.048  1.00 65.77           C
ATOM   2077  O   ILE C 306     -17.306 -18.959 -48.287  1.00 61.49           O
ATOM   2078  CB  ILE C 306     -16.487 -21.703 -47.703  1.00 59.15           C
ATOM   2079  CG1 ILE C 306     -15.579 -22.841 -47.281  1.00 56.99           C
ATOM   2080  CG2 ILE C 306     -17.643 -22.181 -48.547  1.00 56.44           C
ATOM   2081  CD1 ILE C 306     -16.082 -23.476 -46.069  1.00 59.06           C
ATOM   2082  N   GLY C 307     -16.404 -19.279 -50.332  1.00 71.50           N
ATOM   2083  CA  GLY C 307     -17.116 -18.140 -50.869  1.00 69.76           C
ATOM   2084  C   GLY C 307     -16.588 -16.825 -50.348  1.00 69.57           C
ATOM   2085  O   GLY C 307     -15.377 -16.597 -50.246  1.00 67.06           O
ATOM   2086  N   SER C 308     -17.508 -16.016 -49.847  1.00 65.68           N
ATOM   2087  CA  SER C 308     -17.102 -14.781 -49.204  1.00 74.50           C
ATOM   2088  C   SER C 308     -17.041 -14.851 -47.698  1.00 72.47           C
ATOM   2089  O   SER C 308     -16.832 -13.831 -47.043  1.00 78.44           O
ATOM   2090  CB  SER C 308     -18.158 -13.740 -49.566  1.00 79.79           C
ATOM   2091  OG  SER C 308     -19.441 -14.239 -49.202  1.00 76.90           O
ATOM   2092  N   GLN C 309     -17.346 -16.002 -47.163  1.00 71.78           N
ATOM   2093  CA  GLN C 309     -17.252 -16.341 -45.760  1.00 67.03           C
ATOM   2094  C   GLN C 309     -15.845 -16.823 -45.348  1.00 60.51           C
ATOM   2095  O   GLN C 309     -15.213 -17.601 -46.066  1.00 59.22           O
ATOM   2096  CB  GLN C 309     -18.383 -17.324 -45.530  1.00 65.51           C
ATOM   2097  CG  GLN C 309     -19.580 -16.494 -45.065  1.00 57.73           C
ATOM   2098  CD  GLN C 309     -20.795 -17.344 -44.796  1.00 63.70           C
ATOM   2099  OE1 GLN C 309     -20.923 -18.456 -45.358  1.00 61.38           O
ATOM   2100  NE2 GLN C 309     -21.751 -16.795 -44.050  1.00 48.44           N
ATOM   2101  N   GLU C 310     -15.297 -16.270 -44.271  1.00 56.45           N
ATOM   2102  CA  GLU C 310     -13.981 -16.682 -43.777  1.00 54.64           C
ATOM   2103  C   GLU C 310     -14.205 -17.551 -42.526  1.00 52.23           C
ATOM   2104  O   GLU C 310     -14.735 -17.068 -41.517  1.00 52.69           O
ATOM   2105  CB  GLU C 310     -13.093 -15.471 -43.506  1.00 51.95           C
ATOM   2106  CG  GLU C 310     -11.623 -15.802 -43.592  1.00 55.83           C
ATOM   2107  CD  GLU C 310     -10.715 -14.676 -43.144  1.00 65.69           C
ATOM   2108  OE1 GLU C 310     -11.186 -13.542 -42.918  1.00 75.08           O
ATOM   2109  OE2 GLU C 310      -9.507 -14.933 -43.017  1.00 73.69           O
ATOM   2110  N   TRP C 311     -13.851 -18.841 -42.603  1.00 49.04           N
ATOM   2111  CA  TRP C 311     -14.059 -19.800 -41.515  1.00 49.48           C
ATOM   2112  C   TRP C 311     -12.749 -20.212 -40.823  1.00 50.37           C
ATOM   2113  O   TRP C 311     -11.647 -20.033 -41.362  1.00 49.20           O
ATOM   2114  CB  TRP C 311     -14.729 -21.055 -42.065  1.00 47.80           C
ATOM   2115  CG  TRP C 311     -16.037 -20.762 -42.656  1.00 51.19           C
ATOM   2116  CD1 TRP C 311     -16.265 -20.295 -43.912  1.00 54.97           C
ATOM   2117  CD2 TRP C 311     -17.315 -20.856 -42.020  1.00 49.38           C
ATOM   2118  NE1 TRP C 311     -17.606 -20.115 -44.107  1.00 57.41           N
ATOM   2119  CE2 TRP C 311     -18.273 -20.447 -42.958  1.00 52.97           C
ATOM   2120  CE3 TRP C 311     -17.741 -21.256 -40.753  1.00 45.31           C
ATOM   2121  CZ2 TRP C 311     -19.635 -20.422 -42.670  1.00 51.92           C
ATOM   2122  CZ3 TRP C 311     -19.089 -21.223 -40.466  1.00 46.94           C
ATOM   2123  CH2 TRP C 311     -20.023 -20.821 -41.422  1.00 51.09           C
ATOM   2124  N   TYR C 312     -12.877 -20.821 -39.632  1.00 45.48           N
ATOM   2125  CA  TYR C 312     -11.776 -21.592 -39.041  1.00 43.76           C
ATOM   2126  C   TYR C 312     -12.387 -22.742 -38.246  1.00 46.25           C
ATOM   2127  O   TYR C 312     -13.522 -22.654 -37.774  1.00 51.71           O
ATOM   2128  CB  TYR C 312     -10.843 -20.728 -38.191  1.00 44.01           C
ATOM   2129  CG  TYR C 312     -11.456 -20.229 -36.940  1.00 47.64           C
ATOM   2130  CD1 TYR C 312     -12.217 -19.058 -36.943  1.00 51.61           C
ATOM   2131  CD2 TYR C 312     -11.203 -20.862 -35.714  1.00 49.69           C
ATOM   2132  CE1 TYR C 312     -12.795 -18.560 -35.765  1.00 53.00           C
ATOM   2133  CE2 TYR C 312     -11.783 -20.382 -34.525  1.00 54.66           C
ATOM   2134  CZ  TYR C 312     -12.569 -19.219 -34.563  1.00 52.98           C
ATOM   2135  OH  TYR C 312     -13.130 -18.712 -33.421  1.00 52.46           O
ATOM   2136  N   THR C 313     -11.614 -23.819 -38.075  1.00 45.43           N
ATOM   2137  CA  THR C 313     -12.085 -24.997 -37.358  1.00 40.46           C
ATOM   2138  C   THR C 313     -12.024 -24.780 -35.853  1.00 43.97           C
ATOM   2139  O   THR C 313     -11.036 -24.265 -35.332  1.00 43.56           O
ATOM   2140  CB  THR C 313     -11.231 -26.200 -37.752  1.00 41.28           C
ATOM   2141  OG1 THR C 313     -11.228 -26.323 -39.174  1.00 44.52           O
ATOM   2142  CG2 THR C 313     -11.786 -27.502 -37.134  1.00 42.79           C
ATOM   2143  N   THR C 314     -13.096 -25.137 -35.153  1.00 44.28           N
ATOM   2144  CA  THR C 314     -13.144 -24.906 -33.718  1.00 45.61           C
ATOM   2145  C   THR C 314     -12.639 -26.141 -32.986  1.00 43.67           C
ATOM   2146  O   THR C 314     -13.292 -27.185 -32.983  1.00 47.67           O
ATOM   2147  CB  THR C 314     -14.555 -24.520 -33.296  1.00 42.50           C
ATOM   2148  OG1 THR C 314     -15.462 -25.497 -33.770  1.00 46.03           O
ATOM   2149  CG2 THR C 314     -14.925 -23.232 -33.966  1.00 43.14           C
ATOM   2150  N   VAL C 315     -11.433 -26.038 -32.443  1.00 45.25           N
ATOM   2151  CA  VAL C 315     -10.824 -27.067 -31.604  1.00 44.90           C
ATOM   2152  C   VAL C 315     -10.279 -26.357 -30.378  1.00 43.64           C
ATOM   2153  O   VAL C 315     -10.105 -25.132 -30.389  1.00 44.65           O
ATOM   2154  CB  VAL C 315      -9.699 -27.836 -32.338  1.00 44.53           C
ATOM   2155  CG1 VAL C 315     -10.277 -28.664 -33.501  1.00 42.14           C
ATOM   2156  CG2 VAL C 315      -8.595 -26.880 -32.774  1.00 37.52           C
ATOM   2157  N   PRO C 316     -10.020 -27.083 -29.302  1.00 45.49           N
ATOM   2158  CA  PRO C 316      -9.448 -26.444 -28.108  1.00 40.21           C
ATOM   2159  C   PRO C 316      -8.003 -26.008 -28.339  1.00 42.46           C
ATOM   2160  O   PRO C 316      -7.295 -26.493 -29.230  1.00 41.08           O
ATOM   2161  CB  PRO C 316      -9.559 -27.524 -27.026  1.00 38.62           C
ATOM   2162  CG  PRO C 316     -10.499 -28.567 -27.617  1.00 41.18           C
ATOM   2163  CD  PRO C 316     -10.296 -28.513 -29.079  1.00 36.48           C
ATOM   2164  N   LYS C 317      -7.588 -25.010 -27.557  1.00 42.37           N
ATOM   2165  CA  LYS C 317      -6.202 -24.568 -27.628  1.00 41.32           C
ATOM   2166  C   LYS C 317      -5.238 -25.651 -27.144  1.00 45.33           C
ATOM   2167  O   LYS C 317      -4.176 -25.859 -27.749  1.00 46.27           O
ATOM   2168  CB  LYS C 317      -6.010 -23.309 -26.790  1.00 43.06           C
ATOM   2169  CG  LYS C 317      -4.701 -22.627 -27.085  1.00 54.48           C
ATOM   2170  CD  LYS C 317      -4.508 -21.365 -26.273  1.00 56.15           C
ATOM   2171  CE  LYS C 317      -3.320 -20.579 -26.806  1.00 56.27           C
ATOM   2172  NZ  LYS C 317      -2.805 -19.741 -25.691  1.00 64.70           N
ATOM   2173  N   TYR C 318      -5.586 -26.369 -26.078  1.00 43.49           N
ATOM   2174  CA  TYR C 318      -4.758 -27.468 -25.587  1.00 42.47           C
ATOM   2175  C   TYR C 318      -5.595 -28.732 -25.457  1.00 43.67           C
ATOM   2176  O   TYR C 318      -6.734 -28.686 -24.975  1.00 43.51           O
ATOM   2177  CB  TYR C 318      -4.117 -27.138 -24.243  1.00 41.86           C
ATOM   2178  CG  TYR C 318      -3.162 -25.986 -24.314  1.00 45.77           C
ATOM   2179  CD1 TYR C 318      -1.839 -26.178 -24.685  1.00 46.24           C
ATOM   2180  CD2 TYR C 318      -3.577 -24.705 -23.992  1.00 44.93           C
ATOM   2181  CE1 TYR C 318      -0.964 -25.123 -24.751  1.00 45.35           C
ATOM   2182  CE2 TYR C 318      -2.715 -23.651 -24.040  1.00 44.61           C
ATOM   2183  CZ  TYR C 318      -1.419 -23.854 -24.430  1.00 51.07           C
ATOM   2184  OH  TYR C 318      -0.568 -22.777 -24.485  1.00 58.68           O
ATOM   2185  N   VAL C 319      -5.037 -29.856 -25.926  1.00 40.25           N
ATOM   2186  CA  VAL C 319      -5.600 -31.186 -25.717  1.00 42.49           C
ATOM   2187  C   VAL C 319      -4.525 -32.110 -25.159  1.00 40.61           C
ATOM   2188  O   VAL C 319      -3.344 -31.776 -25.144  1.00 43.49           O
ATOM   2189  CB  VAL C 319      -6.227 -31.773 -27.008  1.00 37.59           C
ATOM   2190  CG1 VAL C 319      -7.262 -30.825 -27.531  1.00 37.11           C
ATOM   2191  CG2 VAL C 319      -5.169 -31.995 -28.066  1.00 37.93           C
ATOM   2192  N   ALA C 320      -4.960 -33.234 -24.586  1.00 41.43           N
ATOM   2193  CA  ALA C 320      -4.044 -34.242 -24.056  1.00 44.92           C
ATOM   2194  C   ALA C 320      -4.346 -35.590 -24.678  1.00 42.26           C
ATOM   2195  O   ALA C 320      -5.508 -35.989 -24.766  1.00 43.70           O
ATOM   2196  CB  ALA C 320      -4.141 -34.388 -22.529  1.00 38.93           C
ATOM   2197  N   THR C 321      -3.305 -36.317 -25.044  1.00 42.01           N
ATOM   2198  CA  THR C 321      -3.472 -37.706 -25.425  1.00 39.79           C
ATOM   2199  C   THR C 321      -3.023 -38.578 -24.276  1.00 45.35           C
ATOM   2200  O   THR C 321      -2.037 -38.285 -23.593  1.00 49.79           O
ATOM   2201  CB  THR C 321      -2.710 -38.057 -26.697  1.00 40.30           C
ATOM   2202  OG1 THR C 321      -1.354 -37.628 -26.581  1.00 46.22           O
ATOM   2203  CG2 THR C 321      -3.365 -37.397 -27.891  1.00 43.96           C
ATOM   2204  N   GLN C 322      -3.735 -39.665 -24.094  1.00 43.13           N
ATOM   2205  CA  GLN C 322      -3.513 -40.535 -22.962  1.00 43.96           C
ATOM   2206  C   GLN C 322      -3.941 -41.926 -23.422  1.00 46.36           C
ATOM   2207  O   GLN C 322      -5.114 -42.280 -23.349  1.00 47.33           O
ATOM   2208  CB  GLN C 322      -4.324 -40.032 -21.781  1.00 47.40           C
ATOM   2209  CG  GLN C 322      -4.267 -40.869 -20.533  1.00 52.51           C
ATOM   2210  CD  GLN C 322      -4.907 -40.165 -19.358  1.00 58.70           C
ATOM   2211  OE1 GLN C 322      -5.893 -39.408 -19.536  1.00 57.58           O
ATOM   2212  NE2 GLN C 322      -4.379 -40.422 -18.137  1.00 54.65           N
ATOM   2213  N   GLY C 323      -2.978 -42.691 -23.913  1.00 46.42           N
ATOM   2214  CA  GLY C 323      -3.257 -43.989 -24.479  1.00 49.21           C
ATOM   2215  C   GLY C 323      -4.274 -43.970 -25.594  1.00 53.10           C
ATOM   2216  O   GLY C 323      -3.989 -43.481 -26.690  1.00 58.78           O
ATOM   2217  N   TYR C 324      -5.442 -44.567 -25.342  1.00 56.47           N
ATOM   2218  CA  TYR C 324      -6.560 -44.540 -26.284  1.00 61.55           C
ATOM   2219  C   TYR C 324      -7.281 -43.193 -26.311  1.00 59.53           C
ATOM   2220  O   TYR C 324      -7.922 -42.856 -27.309  1.00 64.77           O
ATOM   2221  CB  TYR C 324      -7.611 -45.590 -25.896  1.00 65.47           C
ATOM   2222  CG  TYR C 324      -7.192 -47.055 -25.923  1.00 65.96           C
ATOM   2223  CD1 TYR C 324      -6.480 -47.604 -27.002  1.00 61.42           C
ATOM   2224  CD2 TYR C 324      -7.541 -47.897 -24.857  1.00 62.96           C
ATOM   2225  CE1 TYR C 324      -6.120 -48.958 -26.997  1.00 60.78           C
ATOM   2226  CE2 TYR C 324      -7.197 -49.225 -24.833  1.00 55.57           C
ATOM   2227  CZ  TYR C 324      -6.495 -49.763 -25.899  1.00 62.63           C
ATOM   2228  OH  TYR C 324      -6.173 -51.108 -25.848  1.00 59.60           O
ATOM   2229  N   LEU C 325      -7.157 -42.408 -25.252  1.00 52.91           N
ATOM   2230  CA  LEU C 325      -8.009 -41.254 -25.002  1.00 54.63           C
ATOM   2231  C   LEU C 325      -7.393 -39.978 -25.555  1.00 51.74           C
ATOM   2232  O   LEU C 325      -6.174 -39.772 -25.486  1.00 49.84           O
ATOM   2233  CB  LEU C 325      -8.251 -41.101 -23.499  1.00 55.13           C
ATOM   2234  CG  LEU C 325      -9.470 -41.727 -22.858  1.00 52.33           C
ATOM   2235  CD1 LEU C 325      -9.710 -43.087 -23.457  1.00 64.64           C
ATOM   2236  CD2 LEU C 325      -9.096 -41.869 -21.405  1.00 50.46           C
ATOM   2237  N   ILE C 326      -8.258 -39.108 -26.060  1.00 44.29           N
ATOM   2238  CA  ILE C 326      -7.985 -37.690 -26.212  1.00 44.04           C
ATOM   2239  C   ILE C 326      -8.823 -36.966 -25.164  1.00 44.46           C
ATOM   2240  O   ILE C 326     -10.023 -37.233 -25.036  1.00 42.40           O
ATOM   2241  CB  ILE C 326      -8.311 -37.241 -27.655  1.00 41.35           C
ATOM   2242  CG1 ILE C 326      -7.469 -38.049 -28.658  1.00 43.18           C
ATOM   2243  CG2 ILE C 326      -8.087 -35.766 -27.859  1.00 42.02           C
ATOM   2244  CD1 ILE C 326      -7.789 -37.826 -30.166  1.00 42.02           C
ATOM   2245  N   SER C 327      -8.194 -36.052 -24.415  1.00 41.87           N
ATOM   2246  CA  SER C 327      -8.858 -35.359 -23.316  1.00 44.80           C
ATOM   2247  C   SER C 327      -8.779 -33.851 -23.483  1.00 47.63           C
ATOM   2248  O   SER C 327      -7.870 -33.304 -24.122  1.00 46.15           O
ATOM   2249  CB  SER C 327      -8.208 -35.642 -21.950  1.00 39.62           C
ATOM   2250  OG  SER C 327      -8.611 -36.871 -21.407  1.00 58.29           O
ATOM   2251  N   ASN C 328      -9.716 -33.182 -22.823  1.00 45.72           N
ATOM   2252  CA  ASN C 328      -9.589 -31.751 -22.661  1.00 42.75           C
ATOM   2253  C   ASN C 328      -8.459 -31.458 -21.691  1.00 42.73           C
ATOM   2254  O   ASN C 328      -8.061 -32.302 -20.885  1.00 45.74           O
ATOM   2255  CB  ASN C 328     -10.900 -31.156 -22.195  1.00 40.21           C
ATOM   2256  CG  ASN C 328     -11.786 -30.826 -23.337  1.00 44.81           C
ATOM   2257  OD1 ASN C 328     -11.357 -30.159 -24.282  1.00 41.65           O
ATOM   2258  ND2 ASN C 328     -13.011 -31.329 -23.306  1.00 46.28           N
ATOM   2259  N   PHE C 329      -7.947 -30.239 -21.767  1.00 43.25           N
ATOM   2260  CA  PHE C 329      -6.823 -29.829 -20.944  1.00 44.31           C
ATOM   2261  C   PHE C 329      -7.076 -28.407 -20.481  1.00 43.62           C
ATOM   2262  O   PHE C 329      -7.314 -27.521 -21.304  1.00 50.01           O
ATOM   2263  CB  PHE C 329      -5.506 -29.934 -21.710  1.00 46.49           C
ATOM   2264  CG  PHE C 329      -4.295 -29.750 -20.843  1.00 51.01           C
ATOM   2265  CD1 PHE C 329      -3.758 -30.835 -20.148  1.00 47.83           C
ATOM   2266  CD2 PHE C 329      -3.713 -28.496 -20.684  1.00 45.08           C
ATOM   2267  CE1 PHE C 329      -2.637 -30.673 -19.330  1.00 46.70           C
ATOM   2268  CE2 PHE C 329      -2.604 -28.324 -19.858  1.00 46.46           C
ATOM   2269  CZ  PHE C 329      -2.061 -29.412 -19.188  1.00 47.56           C
ATOM   2270  N   ASP C 330      -7.120 -28.210 -19.174  1.00 48.06           N
ATOM   2271  CA  ASP C 330      -7.301 -26.887 -18.585  1.00 47.05           C
ATOM   2272  C   ASP C 330      -5.941 -26.255 -18.312  1.00 50.68           C
ATOM   2273  O   ASP C 330      -5.293 -26.568 -17.307  1.00 48.80           O
ATOM   2274  CB  ASP C 330      -8.104 -27.003 -17.295  1.00 45.18           C
ATOM   2275  CG  ASP C 330      -8.319 -25.663 -16.617  1.00 52.44           C
ATOM   2276  OD1 ASP C 330      -7.843 -24.634 -17.116  1.00 53.58           O
ATOM   2277  OD2 ASP C 330      -8.964 -25.624 -15.562  1.00 62.07           O
ATOM   2278  N   GLU C 331      -5.540 -25.291 -19.149  1.00 47.84           N
ATOM   2279  CA  GLU C 331      -4.207 -24.718 -18.966  1.00 52.19           C
ATOM   2280  C   GLU C 331      -4.161 -23.666 -17.855  1.00 54.93           C
ATOM   2281  O   GLU C 331      -3.099 -23.082 -17.641  1.00 55.20           O
ATOM   2282  CB  GLU C 331      -3.676 -24.111 -20.273  1.00 52.98           C
ATOM   2283  CG  GLU C 331      -4.365 -22.804 -20.660  1.00 57.55           C
ATOM   2284  CD  GLU C 331      -5.466 -23.038 -21.686  1.00 60.08           C
ATOM   2285  OE1 GLU C 331      -6.165 -24.076 -21.554  1.00 58.44           O
ATOM   2286  OE2 GLU C 331      -5.681 -22.158 -22.561  1.00 59.61           O
ATOM   2287  N   SER C 332      -5.275 -23.429 -17.148  1.00 55.53           N
ATOM   2288  CA  SER C 332      -5.343 -22.390 -16.122  1.00 54.38           C
ATOM   2289  C   SER C 332      -4.208 -22.537 -15.121  1.00 58.28           C
ATOM   2290  O   SER C 332      -3.545 -21.557 -14.760  1.00 55.21           O
ATOM   2291  CB  SER C 332      -6.659 -22.472 -15.351  1.00 52.69           C
ATOM   2292  OG  SER C 332      -7.753 -22.322 -16.204  1.00 63.93           O
ATOM   2293  N   SER C 333      -4.020 -23.758 -14.606  1.00 55.63           N
ATOM   2294  CA  SER C 333      -3.084 -23.996 -13.516  1.00 59.54           C
ATOM   2295  C   SER C 333      -1.731 -24.467 -13.989  1.00 57.76           C
ATOM   2296  O   SER C 333      -0.983 -25.042 -13.198  1.00 61.24           O
ATOM   2297  CB  SER C 333      -3.656 -25.057 -12.586  1.00 61.85           C
ATOM   2298  OG  SER C 333      -4.366 -26.000 -13.386  1.00 67.28           O
ATOM   2299  N   CYS C 334      -1.409 -24.262 -15.252  1.00 48.24           N
ATOM   2300  CA  CYS C 334      -0.206 -24.831 -15.815  1.00 53.91           C
ATOM   2301  C   CYS C 334       0.762 -23.741 -16.239  1.00 58.96           C
ATOM   2302  O   CYS C 334       0.369 -22.605 -16.516  1.00 57.59           O
ATOM   2303  CB  CYS C 334      -0.541 -25.784 -16.960  1.00 49.65           C
ATOM   2304  SG  CYS C 334      -1.718 -27.091 -16.426  1.00 58.36           S
ATOM   2305  N   THR C 335       2.037 -24.110 -16.261  1.00 53.38           N
ATOM   2306  CA  THR C 335       3.113 -23.277 -16.749  1.00 48.92           C
ATOM   2307  C   THR C 335       3.830 -24.131 -17.777  1.00 56.86           C
ATOM   2308  O   THR C 335       4.168 -25.284 -17.488  1.00 55.46           O
ATOM   2309  CB  THR C 335       4.068 -22.887 -15.621  1.00 50.12           C
ATOM   2310  OG1 THR C 335       3.341 -22.267 -14.562  1.00 53.84           O
ATOM   2311  CG2 THR C 335       5.063 -21.919 -16.120  1.00 51.10           C
ATOM   2312  N   PHE C 336       4.048 -23.591 -18.974  1.00 57.10           N
ATOM   2313  CA  PHE C 336       4.653 -24.382 -20.043  1.00 58.63           C
ATOM   2314  C   PHE C 336       6.166 -24.197 -20.031  1.00 61.15           C
ATOM   2315  O   PHE C 336       6.744 -23.409 -20.775  1.00 67.35           O
ATOM   2316  CB  PHE C 336       4.008 -24.048 -21.382  1.00 57.92           C
ATOM   2317  CG  PHE C 336       2.558 -24.412 -21.428  1.00 56.45           C
ATOM   2318  CD1 PHE C 336       2.168 -25.705 -21.725  1.00 55.21           C
ATOM   2319  CD2 PHE C 336       1.581 -23.473 -21.125  1.00 61.22           C
ATOM   2320  CE1 PHE C 336       0.827 -26.056 -21.736  1.00 55.48           C
ATOM   2321  CE2 PHE C 336       0.241 -23.809 -21.136  1.00 55.77           C
ATOM   2322  CZ  PHE C 336      -0.141 -25.103 -21.450  1.00 54.83           C
ATOM   2323  N   MET C 337       6.808 -24.914 -19.120  1.00 66.28           N
ATOM   2324  CA  MET C 337       8.252 -24.889 -19.005  1.00 67.71           C
ATOM   2325  C   MET C 337       8.878 -25.559 -20.228  1.00 74.88           C
ATOM   2326  O   MET C 337       8.223 -26.348 -20.920  1.00 74.69           O
ATOM   2327  CB  MET C 337       8.687 -25.630 -17.739  1.00 68.37           C
ATOM   2328  CG  MET C 337       8.246 -25.006 -16.411  1.00 63.87           C
ATOM   2329  SD  MET C 337       8.600 -23.254 -16.168  1.00 79.13           S
ATOM   2330  CE  MET C 337      10.390 -23.281 -16.074  1.00 74.63           C
ATOM   2331  N   PRO C 338      10.153 -25.263 -20.514  1.00 78.45           N
ATOM   2332  CA  PRO C 338      10.791 -25.828 -21.720  1.00 77.62           C
ATOM   2333  C   PRO C 338      10.919 -27.346 -21.722  1.00 78.04           C
ATOM   2334  O   PRO C 338      11.071 -27.935 -22.798  1.00 79.76           O
ATOM   2335  CB  PRO C 338      12.172 -25.159 -21.730  1.00 79.74           C
ATOM   2336  CG  PRO C 338      12.392 -24.686 -20.332  1.00 79.23           C
ATOM   2337  CD  PRO C 338      11.030 -24.291 -19.840  1.00 76.58           C
ATOM   2338  N   GLU C 339      10.829 -28.000 -20.567  1.00 75.62           N
ATOM   2339  CA  GLU C 339      11.021 -29.440 -20.467  1.00 77.23           C
ATOM   2340  C   GLU C 339       9.773 -30.160 -19.963  1.00 75.01           C
ATOM   2341  O   GLU C 339       9.829 -31.348 -19.623  1.00 78.29           O
ATOM   2342  CB  GLU C 339      12.228 -29.722 -19.556  1.00 82.88           C
ATOM   2343  CG  GLU C 339      12.020 -29.379 -18.060  1.00 89.79           C
ATOM   2344  CD  GLU C 339      11.984 -27.865 -17.754  1.00 91.38           C
ATOM   2345  OE1 GLU C 339      11.375 -27.102 -18.534  1.00 90.57           O
ATOM   2346  OE2 GLU C 339      12.553 -27.430 -16.723  1.00 89.27           O
ATOM   2347  N   GLY C 340       8.647 -29.487 -19.925  1.00 72.00           N
ATOM   2348  CA  GLY C 340       7.433 -30.132 -19.488  1.00 64.71           C
ATOM   2349  C   GLY C 340       6.422 -29.108 -19.046  1.00 63.19           C
ATOM   2350  O   GLY C 340       6.731 -27.950 -18.767  1.00 65.56           O
ATOM   2351  N   THR C 341       5.180 -29.533 -19.047  1.00 54.29           N
ATOM   2352  CA  THR C 341       4.082 -28.739 -18.540  1.00 52.48           C
ATOM   2353  C   THR C 341       3.949 -28.997 -17.046  1.00 57.16           C
ATOM   2354  O   THR C 341       3.848 -30.152 -16.615  1.00 56.25           O
ATOM   2355  CB  THR C 341       2.807 -29.059 -19.304  1.00 54.44           C
ATOM   2356  OG1 THR C 341       3.102 -28.972 -20.702  1.00 57.78           O
ATOM   2357  CG2 THR C 341       1.717 -28.043 -18.981  1.00 54.73           C
ATOM   2358  N   VAL C 342       4.041 -27.939 -16.254  1.00 55.92           N
ATOM   2359  CA  VAL C 342       3.962 -28.043 -14.807  1.00 49.42           C
ATOM   2360  C   VAL C 342       2.615 -27.494 -14.368  1.00 49.08           C
ATOM   2361  O   VAL C 342       2.306 -26.325 -14.608  1.00 53.90           O
ATOM   2362  CB  VAL C 342       5.101 -27.267 -14.147  1.00 51.98           C
ATOM   2363  CG1 VAL C 342       4.931 -27.283 -12.648  1.00 49.42           C
ATOM   2364  CG2 VAL C 342       6.430 -27.797 -14.637  1.00 56.84           C
ATOM   2365  N   CYS C 343       1.792 -28.333 -13.770  1.00 47.80           N
ATOM   2366  CA  CYS C 343       0.475 -27.918 -13.315  1.00 48.97           C
ATOM   2367  C   CYS C 343       0.398 -28.109 -11.813  1.00 53.72           C
ATOM   2368  O   CYS C 343       0.897 -29.102 -11.276  1.00 53.16           O
ATOM   2369  CB  CYS C 343      -0.651 -28.688 -14.019  1.00 51.94           C
ATOM   2370  SG  CYS C 343      -0.522 -28.687 -15.847  1.00 53.00           S
ATOM   2371  N   SER C 344      -0.186 -27.130 -11.137  1.00 53.63           N
ATOM   2372  CA  SER C 344      -0.339 -27.198  -9.698  1.00 53.89           C
ATOM   2373  C   SER C 344      -1.592 -27.945  -9.284  1.00 52.84           C
ATOM   2374  O   SER C 344      -1.784 -28.190  -8.095  1.00 61.37           O
ATOM   2375  CB  SER C 344      -0.358 -25.777  -9.119  1.00 54.92           C
ATOM   2376  OG  SER C 344      -1.389 -25.001  -9.713  1.00 56.73           O
ATOM   2377  N   GLN C 345      -2.423 -28.327 -10.242  1.00 60.70           N
ATOM   2378  CA  GLN C 345      -3.685 -29.016 -10.025  1.00 59.52           C
ATOM   2379  C   GLN C 345      -3.901 -29.996 -11.165  1.00 61.61           C
ATOM   2380  O   GLN C 345      -3.253 -29.901 -12.214  1.00 56.98           O
ATOM   2381  CB  GLN C 345      -4.800 -27.977  -9.976  1.00 60.63           C
ATOM   2382  CG  GLN C 345      -5.939 -28.267  -9.075  1.00 76.16           C
ATOM   2383  CD  GLN C 345      -6.942 -27.136  -9.137  1.00 83.12           C
ATOM   2384  OE1 GLN C 345      -6.542 -25.980  -9.019  1.00 82.69           O
ATOM   2385  NE2 GLN C 345      -8.234 -27.446  -9.294  1.00 83.20           N
ATOM   2386  N   ASN C 346      -4.821 -30.937 -10.973  1.00 59.81           N
ATOM   2387  CA  ASN C 346      -5.205 -31.747 -12.115  1.00 54.07           C
ATOM   2388  C   ASN C 346      -5.742 -30.853 -13.213  1.00 56.46           C
ATOM   2389  O   ASN C 346      -6.599 -30.001 -12.965  1.00 57.09           O
ATOM   2390  CB  ASN C 346      -6.264 -32.783 -11.783  1.00 58.00           C
ATOM   2391  CG  ASN C 346      -6.889 -33.357 -13.050  1.00 54.36           C
ATOM   2392  OD1 ASN C 346      -6.256 -34.103 -13.787  1.00 55.10           O
ATOM   2393  ND2 ASN C 346      -8.130 -32.995 -13.307  1.00 55.05           N
ATOM   2394  N   ALA C 347      -5.228 -31.068 -14.429  1.00 54.62           N
ATOM   2395  CA  ALA C 347      -5.623 -30.354 -15.632  1.00 47.63           C
ATOM   2396  C   ALA C 347      -6.452 -31.177 -16.628  1.00 48.40           C
ATOM   2397  O   ALA C 347      -7.016 -30.592 -17.560  1.00 45.06           O
ATOM   2398  CB  ALA C 347      -4.373 -29.802 -16.323  1.00 43.24           C
ATOM   2399  N   LEU C 348      -6.568 -32.500 -16.462  1.00 48.10           N
ATOM   2400  CA  LEU C 348      -7.201 -33.342 -17.476  1.00 42.81           C
ATOM   2401  C   LEU C 348      -8.700 -33.375 -17.232  1.00 47.83           C
ATOM   2402  O   LEU C 348      -9.156 -33.544 -16.101  1.00 51.22           O
ATOM   2403  CB  LEU C 348      -6.619 -34.750 -17.528  1.00 39.50           C
ATOM   2404  CG  LEU C 348      -5.093 -34.812 -17.576  1.00 51.21           C
ATOM   2405  CD1 LEU C 348      -4.534 -36.220 -17.332  1.00 42.64           C
ATOM   2406  CD2 LEU C 348      -4.623 -34.293 -18.919  1.00 46.96           C
ATOM   2407  N   TYR C 349      -9.464 -33.305 -18.317  1.00 44.71           N
ATOM   2408  CA  TYR C 349     -10.907 -33.404 -18.192  1.00 47.99           C
ATOM   2409  C   TYR C 349     -11.462 -34.066 -19.436  1.00 44.71           C
ATOM   2410  O   TYR C 349     -10.789 -34.112 -20.474  1.00 41.57           O
ATOM   2411  CB  TYR C 349     -11.493 -31.973 -18.116  1.00 47.15           C
ATOM   2412  CG  TYR C 349     -11.222 -31.199 -16.841  1.00 59.74           C
ATOM   2413  CD1 TYR C 349     -11.918 -31.470 -15.655  1.00 62.43           C
ATOM   2414  CD2 TYR C 349     -10.175 -30.266 -16.783  1.00 61.60           C
ATOM   2415  CE1 TYR C 349     -11.628 -30.765 -14.455  1.00 67.14           C
ATOM   2416  CE2 TYR C 349      -9.877 -29.564 -15.589  1.00 59.15           C
ATOM   2417  CZ  TYR C 349     -10.600 -29.822 -14.439  1.00 64.09           C
ATOM   2418  OH  TYR C 349     -10.298 -29.126 -13.295  1.00 67.63           O
ATOM   2419  N   PRO C 350     -12.649 -34.677 -19.329  1.00 46.13           N
ATOM   2420  CA  PRO C 350     -13.174 -35.523 -20.410  1.00 44.63           C
ATOM   2421  C   PRO C 350     -13.400 -34.716 -21.674  1.00 45.66           C
ATOM   2422  O   PRO C 350     -13.678 -33.515 -21.617  1.00 47.32           O
ATOM   2423  CB  PRO C 350     -14.497 -36.047 -19.843  1.00 44.54           C
ATOM   2424  CG  PRO C 350     -14.339 -35.963 -18.393  1.00 46.19           C
ATOM   2425  CD  PRO C 350     -13.512 -34.739 -18.138  1.00 46.94           C
ATOM   2426  N   MET C 351     -13.339 -35.392 -22.817  1.00 45.05           N
ATOM   2427  CA  MET C 351     -13.708 -34.781 -24.084  1.00 42.60           C
ATOM   2428  C   MET C 351     -14.819 -35.629 -24.676  1.00 39.13           C
ATOM   2429  O   MET C 351     -14.768 -36.855 -24.608  1.00 43.66           O
ATOM   2430  CB  MET C 351     -12.505 -34.682 -25.047  1.00 41.12           C
ATOM   2431  CG  MET C 351     -12.821 -34.058 -26.417  1.00 41.08           C
ATOM   2432  SD  MET C 351     -11.399 -34.041 -27.513  1.00 46.13           S
ATOM   2433  CE  MET C 351     -10.349 -32.843 -26.693  1.00 36.67           C
ATOM   2434  N   SER C 352     -15.808 -34.987 -25.273  1.00 38.34           N
ATOM   2435  CA  SER C 352     -16.898 -35.752 -25.840  1.00 40.02           C
ATOM   2436  C   SER C 352     -16.373 -36.642 -26.962  1.00 43.75           C
ATOM   2437  O   SER C 352     -15.405 -36.294 -27.643  1.00 46.59           O
ATOM   2438  CB  SER C 352     -17.994 -34.830 -26.375  1.00 42.22           C
ATOM   2439  OG  SER C 352     -17.507 -34.050 -27.446  1.00 44.39           O
ATOM   2440  N   PRO C 353     -16.969 -37.817 -27.150  1.00 50.97           N
ATOM   2441  CA  PRO C 353     -16.512 -38.695 -28.246  1.00 44.29           C
ATOM   2442  C   PRO C 353     -16.497 -38.008 -29.607  1.00 43.85           C
ATOM   2443  O   PRO C 353     -15.568 -38.229 -30.397  1.00 46.97           O
ATOM   2444  CB  PRO C 353     -17.525 -39.842 -28.200  1.00 40.38           C
ATOM   2445  CG  PRO C 353     -17.931 -39.893 -26.746  1.00 46.13           C
ATOM   2446  CD  PRO C 353     -17.960 -38.476 -26.271  1.00 43.46           C
ATOM   2447  N   LEU C 354     -17.466 -37.135 -29.884  1.00 45.34           N
ATOM   2448  CA  LEU C 354     -17.524 -36.489 -31.197  1.00 45.87           C
ATOM   2449  C   LEU C 354     -16.311 -35.588 -31.443  1.00 47.43           C
ATOM   2450  O   LEU C 354     -15.678 -35.666 -32.504  1.00 47.09           O
ATOM   2451  CB  LEU C 354     -18.828 -35.712 -31.347  1.00 43.17           C
ATOM   2452  CG  LEU C 354     -18.960 -35.046 -32.711  1.00 47.16           C
ATOM   2453  CD1 LEU C 354     -19.102 -36.106 -33.812  1.00 40.06           C
ATOM   2454  CD2 LEU C 354     -20.164 -34.171 -32.683  1.00 46.73           C
ATOM   2455  N   LEU C 355     -15.945 -34.754 -30.465  1.00 42.17           N
ATOM   2456  CA  LEU C 355     -14.746 -33.929 -30.624  1.00 41.68           C
ATOM   2457  C   LEU C 355     -13.471 -34.775 -30.643  1.00 45.09           C
ATOM   2458  O   LEU C 355     -12.494 -34.410 -31.313  1.00 43.77           O
ATOM   2459  CB  LEU C 355     -14.696 -32.869 -29.525  1.00 42.73           C
ATOM   2460  CG  LEU C 355     -13.601 -31.804 -29.559  1.00 41.66           C
ATOM   2461  CD1 LEU C 355     -13.570 -31.003 -30.828  1.00 40.30           C
ATOM   2462  CD2 LEU C 355     -13.851 -30.889 -28.374  1.00 41.96           C
ATOM   2463  N   GLN C 356     -13.437 -35.876 -29.894  1.00 44.26           N
ATOM   2464  CA  GLN C 356     -12.331 -36.814 -30.050  1.00 45.72           C
ATOM   2465  C   GLN C 356     -12.263 -37.360 -31.469  1.00 46.33           C
ATOM   2466  O   GLN C 356     -11.170 -37.451 -32.044  1.00 47.54           O
ATOM   2467  CB  GLN C 356     -12.469 -37.968 -29.065  1.00 43.90           C
ATOM   2468  CG  GLN C 356     -12.287 -37.575 -27.640  1.00 43.63           C
ATOM   2469  CD  GLN C 356     -12.188 -38.772 -26.760  1.00 44.17           C
ATOM   2470  OE1 GLN C 356     -11.361 -39.645 -27.001  1.00 48.17           O
ATOM   2471  NE2 GLN C 356     -13.027 -38.833 -25.729  1.00 40.42           N
ATOM   2472  N   GLU C 357     -13.421 -37.710 -32.063  1.00 43.44           N
ATOM   2473  CA  GLU C 357     -13.423 -38.213 -33.442  1.00 47.11           C
ATOM   2474  C   GLU C 357     -12.903 -37.161 -34.405  1.00 47.84           C
ATOM   2475  O   GLU C 357     -12.167 -37.476 -35.346  1.00 48.13           O
ATOM   2476  CB  GLU C 357     -14.824 -38.664 -33.864  1.00 48.49           C
ATOM   2477  CG  GLU C 357     -15.262 -39.984 -33.212  1.00 59.32           C
ATOM   2478  CD  GLU C 357     -14.301 -41.157 -33.459  1.00 64.86           C
ATOM   2479  OE1 GLU C 357     -14.095 -41.552 -34.631  1.00 67.12           O
ATOM   2480  OE2 GLU C 357     -13.716 -41.647 -32.458  1.00 63.40           O
ATOM   2481  N   CYS C 358     -13.272 -35.901 -34.170  1.00 45.13           N
ATOM   2482  CA  CYS C 358     -12.733 -34.797 -34.944  1.00 43.99           C
ATOM   2483  C   CYS C 358     -11.200 -34.823 -34.899  1.00 43.13           C
ATOM   2484  O   CYS C 358     -10.533 -34.780 -35.939  1.00 42.40           O
ATOM   2485  CB  CYS C 358     -13.309 -33.475 -34.407  1.00 44.84           C
ATOM   2486  SG  CYS C 358     -12.319 -32.001 -34.784  1.00 44.12           S
ATOM   2487  N   LEU C 359     -10.615 -34.890 -33.699  1.00 41.63           N
ATOM   2488  CA  LEU C 359      -9.157 -34.871 -33.633  1.00 44.71           C
ATOM   2489  C   LEU C 359      -8.534 -36.144 -34.189  1.00 49.15           C
ATOM   2490  O   LEU C 359      -7.360 -36.128 -34.581  1.00 48.87           O
ATOM   2491  CB  LEU C 359      -8.690 -34.619 -32.197  1.00 42.27           C
ATOM   2492  CG  LEU C 359      -9.266 -33.295 -31.691  1.00 43.17           C
ATOM   2493  CD1 LEU C 359      -9.009 -33.064 -30.205  1.00 36.72           C
ATOM   2494  CD2 LEU C 359      -8.637 -32.166 -32.526  1.00 36.73           C
ATOM   2495  N   ARG C 360      -9.311 -37.211 -34.327  1.00 52.32           N
ATOM   2496  CA  ARG C 360      -8.818 -38.442 -34.914  1.00 49.73           C
ATOM   2497  C   ARG C 360      -8.950 -38.478 -36.428  1.00 51.52           C
ATOM   2498  O   ARG C 360      -8.736 -39.537 -37.016  1.00 57.03           O
ATOM   2499  CB  ARG C 360      -9.526 -39.647 -34.327  1.00 46.32           C
ATOM   2500  CG  ARG C 360      -9.121 -39.924 -32.967  1.00 44.06           C
ATOM   2501  CD  ARG C 360      -9.743 -41.208 -32.489  1.00 52.63           C
ATOM   2502  NE  ARG C 360      -9.276 -41.437 -31.138  1.00 53.56           N
ATOM   2503  CZ  ARG C 360     -10.111 -41.356 -30.125  1.00 54.28           C
ATOM   2504  NH1 ARG C 360     -11.398 -41.128 -30.413  1.00 49.23           N
ATOM   2505  NH2 ARG C 360      -9.679 -41.489 -28.864  1.00 51.79           N
ATOM   2506  N   GLY C 361      -9.335 -37.382 -37.072  1.00 46.57           N
ATOM   2507  CA  GLY C 361      -9.325 -37.353 -38.521  1.00 47.38           C
ATOM   2508  C   GLY C 361     -10.675 -37.247 -39.180  1.00 47.93           C
ATOM   2509  O   GLY C 361     -10.730 -37.089 -40.402  1.00 49.03           O
ATOM   2510  N   SER C 362     -11.767 -37.318 -38.429  1.00 43.49           N
ATOM   2511  CA  SER C 362     -13.089 -37.159 -39.015  1.00 36.21           C
ATOM   2512  C   SER C 362     -13.388 -35.671 -39.210  1.00 42.67           C
ATOM   2513  O   SER C 362     -13.913 -34.993 -38.327  1.00 43.87           O
ATOM   2514  CB  SER C 362     -14.128 -37.825 -38.143  1.00 36.68           C
ATOM   2515  OG  SER C 362     -15.422 -37.450 -38.553  1.00 40.83           O
ATOM   2516  N   THR C 363     -13.050 -35.140 -40.386  1.00 45.14           N
ATOM   2517  CA  THR C 363     -13.223 -33.709 -40.588  1.00 42.71           C
ATOM   2518  C   THR C 363     -14.682 -33.311 -40.458  1.00 45.15           C
ATOM   2519  O   THR C 363     -14.976 -32.195 -40.019  1.00 49.25           O
ATOM   2520  CB  THR C 363     -12.670 -33.258 -41.950  1.00 46.04           C
ATOM   2521  OG1 THR C 363     -13.379 -33.896 -43.021  1.00 47.14           O
ATOM   2522  CG2 THR C 363     -11.201 -33.581 -42.071  1.00 44.50           C
ATOM   2523  N   LYS C 364     -15.611 -34.220 -40.779  1.00 46.65           N
ATOM   2524  CA  LYS C 364     -17.034 -33.895 -40.655  1.00 50.70           C
ATOM   2525  C   LYS C 364     -17.484 -33.739 -39.205  1.00 51.87           C
ATOM   2526  O   LYS C 364     -18.529 -33.127 -38.947  1.00 51.21           O
ATOM   2527  CB  LYS C 364     -17.887 -34.978 -41.302  1.00 46.02           C
ATOM   2528  CG  LYS C 364     -19.106 -34.413 -41.974  1.00 59.59           C
ATOM   2529  CD  LYS C 364     -20.194 -35.463 -42.174  1.00 71.90           C
ATOM   2530  CE  LYS C 364     -21.251 -34.988 -43.177  1.00 64.84           C
ATOM   2531  NZ  LYS C 364     -22.590 -35.564 -42.873  1.00 77.41           N
ATOM   2532  N   SER C 365     -16.712 -34.260 -38.258  1.00 45.62           N
ATOM   2533  CA  SER C 365     -17.030 -34.101 -36.853  1.00 43.79           C
ATOM   2534  C   SER C 365     -16.559 -32.769 -36.296  1.00 43.46           C
ATOM   2535  O   SER C 365     -17.084 -32.318 -35.280  1.00 44.49           O
ATOM   2536  CB  SER C 365     -16.365 -35.238 -36.072  1.00 48.21           C
ATOM   2537  OG  SER C 365     -16.840 -36.507 -36.494  1.00 45.04           O
ATOM   2538  N   CYS C 366     -15.589 -32.131 -36.935  1.00 44.31           N
ATOM   2539  CA  CYS C 366     -15.100 -30.849 -36.471  1.00 41.05           C
ATOM   2540  C   CYS C 366     -16.056 -29.747 -36.872  1.00 45.76           C
ATOM   2541  O   CYS C 366     -16.466 -29.665 -38.030  1.00 51.43           O
ATOM   2542  CB  CYS C 366     -13.714 -30.555 -37.044  1.00 42.07           C
ATOM   2543  SG  CYS C 366     -12.454 -31.877 -36.804  1.00 52.23           S
ATOM   2544  N   ALA C 367     -16.433 -28.919 -35.908  1.00 45.29           N
ATOM   2545  CA  ALA C 367     -17.219 -27.742 -36.200  1.00 40.59           C
ATOM   2546  C   ALA C 367     -16.308 -26.595 -36.639  1.00 43.84           C
ATOM   2547  O   ALA C 367     -15.071 -26.666 -36.575  1.00 40.50           O
ATOM   2548  CB  ALA C 367     -18.060 -27.344 -35.001  1.00 43.86           C
ATOM   2549  N   ARG C 368     -16.949 -25.520 -37.092  1.00 43.00           N
ATOM   2550  CA  ARG C 368     -16.281 -24.358 -37.659  1.00 41.33           C
ATOM   2551  C   ARG C 368     -17.141 -23.140 -37.376  1.00 46.04           C
ATOM   2552  O   ARG C 368     -18.352 -23.242 -37.168  1.00 46.01           O
ATOM   2553  CB  ARG C 368     -16.011 -24.523 -39.151  1.00 41.24           C
ATOM   2554  CG  ARG C 368     -17.220 -24.914 -39.931  1.00 41.65           C
ATOM   2555  CD  ARG C 368     -16.905 -25.166 -41.388  1.00 44.59           C
ATOM   2556  NE  ARG C 368     -18.088 -25.647 -42.090  1.00 51.84           N
ATOM   2557  CZ  ARG C 368     -18.818 -24.941 -42.946  1.00 52.55           C
ATOM   2558  NH1 ARG C 368     -18.504 -23.678 -43.221  1.00 52.27           N
ATOM   2559  NH2 ARG C 368     -19.888 -25.501 -43.498  1.00 46.36           N
ATOM   2560  N   THR C 369     -16.503 -21.980 -37.372  1.00 43.80           N
ATOM   2561  CA  THR C 369     -17.222 -20.742 -37.147  1.00 42.83           C
ATOM   2562  C   THR C 369     -16.568 -19.639 -37.968  1.00 49.53           C
ATOM   2563  O   THR C 369     -15.448 -19.792 -38.478  1.00 48.86           O
ATOM   2564  CB  THR C 369     -17.258 -20.426 -35.642  1.00 47.80           C
ATOM   2565  OG1 THR C 369     -18.266 -19.435 -35.385  1.00 58.15           O
ATOM   2566  CG2 THR C 369     -15.882 -20.001 -35.101  1.00 43.12           C
ATOM   2567  N   LEU C 370     -17.273 -18.512 -38.087  1.00 50.78           N
ATOM   2568  CA  LEU C 370     -16.737 -17.398 -38.859  1.00 50.67           C
ATOM   2569  C   LEU C 370     -15.780 -16.575 -38.014  1.00 52.13           C
ATOM   2570  O   LEU C 370     -15.961 -16.437 -36.803  1.00 48.67           O
ATOM   2571  CB  LEU C 370     -17.858 -16.491 -39.342  1.00 49.72           C
ATOM   2572  CG  LEU C 370     -18.798 -17.036 -40.401  1.00 51.92           C
ATOM   2573  CD1 LEU C 370     -20.031 -16.158 -40.457  1.00 49.75           C
ATOM   2574  CD2 LEU C 370     -18.109 -17.152 -41.761  1.00 56.03           C
ATOM   2575  N   VAL C 371     -14.765 -16.011 -38.677  1.00 54.48           N
ATOM   2576  CA  VAL C 371     -13.720 -15.274 -37.974  1.00 59.12           C
ATOM   2577  C   VAL C 371     -14.304 -14.019 -37.337  1.00 63.06           C
ATOM   2578  O   VAL C 371     -15.219 -13.388 -37.883  1.00 60.70           O
ATOM   2579  CB  VAL C 371     -12.573 -14.909 -38.935  1.00 60.59           C
ATOM   2580  CG1 VAL C 371     -11.876 -16.169 -39.477  1.00 51.12           C
ATOM   2581  CG2 VAL C 371     -13.074 -14.009 -40.045  1.00 59.70           C
ATOM   2582  N   SER C 372     -13.772 -13.619 -36.212  1.00 61.66           N
ATOM   2583  CA  SER C 372     -14.224 -12.459 -35.543  1.00 64.26           C
ATOM   2584  C   SER C 372     -13.543 -11.299 -36.104  1.00 72.38           C
ATOM   2585  O   SER C 372     -12.442 -11.364 -36.405  1.00 78.70           O
ATOM   2586  CB  SER C 372     -13.883 -12.540 -34.090  1.00 62.49           C
ATOM   2587  OG  SER C 372     -12.553 -12.259 -33.872  1.00 69.08           O
ATOM   2588  N   GLY C 373     -14.178 -10.173 -36.059  1.00 73.44           N
ATOM   2589  CA  GLY C 373     -13.556  -9.016 -36.588  1.00 74.22           C
ATOM   2590  C   GLY C 373     -13.400  -9.314 -38.034  1.00 90.24           C
ATOM   2591  O   GLY C 373     -14.212  -9.975 -38.665  1.00 94.29           O
ATOM   2592  N   SER C 374     -12.334  -8.808 -38.601  1.00 88.34           N
ATOM   2593  CA  SER C 374     -12.144  -9.045 -39.979  1.00 90.56           C
ATOM   2594  C   SER C 374     -10.969  -9.875 -40.333  1.00 89.41           C
ATOM   2595  O   SER C 374     -10.602  -9.743 -41.432  1.00 91.98           O
ATOM   2596  CB  SER C 374     -12.134  -7.722 -40.731  1.00 92.32           C
ATOM   2597  OG  SER C 374     -11.510  -6.711 -39.975  1.00 88.00           O
ATOM   2598  N   PHE C 375     -10.379 -10.702 -39.455  1.00 88.23           N
ATOM   2599  CA  PHE C 375      -9.244 -11.599 -39.845  1.00 89.37           C
ATOM   2600  C   PHE C 375      -9.011 -12.988 -39.148  1.00 91.36           C
ATOM   2601  O   PHE C 375      -9.429 -13.138 -38.026  1.00 88.93           O
ATOM   2602  CB  PHE C 375      -7.952 -10.808 -39.996  1.00 91.90           C
ATOM   2603  CG  PHE C 375      -7.139 -10.685 -38.764  1.00 92.72           C
ATOM   2604  CD1 PHE C 375      -6.664 -11.792 -38.099  1.00 88.76           C
ATOM   2605  CD2 PHE C 375      -6.763  -9.443 -38.338  1.00 85.73           C
ATOM   2606  CE1 PHE C 375      -5.903 -11.666 -36.982  1.00 85.46           C
ATOM   2607  CE2 PHE C 375      -5.994  -9.293 -37.227  1.00 79.32           C
ATOM   2608  CZ  PHE C 375      -5.563 -10.408 -36.545  1.00 83.17           C
ATOM   2609  N   GLY C 376      -8.258 -13.897 -39.651  1.00 91.30           N
ATOM   2610  CA  GLY C 376      -8.016 -14.953 -38.729  1.00 84.41           C
ATOM   2611  C   GLY C 376      -6.546 -14.773 -38.508  1.00 82.09           C
ATOM   2612  O   GLY C 376      -5.952 -13.723 -38.295  1.00 83.12           O
ATOM   2613  N   ASN C 377      -5.984 -15.920 -38.582  1.00 74.52           N
ATOM   2614  CA  ASN C 377      -4.648 -16.165 -38.593  1.00 58.56           C
ATOM   2615  C   ASN C 377      -4.684 -16.759 -39.885  1.00 54.52           C
ATOM   2616  O   ASN C 377      -5.153 -17.827 -40.084  1.00 50.90           O
ATOM   2617  CB  ASN C 377      -4.438 -17.182 -37.599  1.00 65.35           C
ATOM   2618  CG  ASN C 377      -4.509 -16.619 -36.274  1.00 74.55           C
ATOM   2619  OD1 ASN C 377      -5.011 -17.200 -35.374  1.00 74.69           O
ATOM   2620  ND2 ASN C 377      -4.019 -15.434 -36.157  1.00 79.16           N
ATOM   2621  N   ARG C 378      -4.126 -16.041 -40.796  1.00 51.98           N
ATOM   2622  CA  ARG C 378      -4.154 -16.448 -42.125  1.00 50.15           C
ATOM   2623  C   ARG C 378      -3.003 -17.217 -42.534  1.00 49.76           C
ATOM   2624  O   ARG C 378      -2.977 -17.724 -43.549  1.00 47.72           O
ATOM   2625  CB  ARG C 378      -4.421 -15.283 -42.972  1.00 54.13           C
ATOM   2626  CG  ARG C 378      -5.730 -14.737 -42.571  1.00 58.07           C
ATOM   2627  CD  ARG C 378      -5.971 -13.337 -42.936  1.00 67.52           C
ATOM   2628  NE  ARG C 378      -7.384 -13.198 -42.956  1.00 77.44           N
ATOM   2629  CZ  ARG C 378      -8.072 -12.098 -43.167  1.00 78.35           C
ATOM   2630  NH1 ARG C 378      -9.370 -12.165 -43.167  1.00 75.66           N
ATOM   2631  NH2 ARG C 378      -7.488 -10.972 -43.374  1.00 78.50           N
ATOM   2632  N   PHE C 379      -2.039 -17.328 -41.701  1.00 44.37           N
ATOM   2633  CA  PHE C 379      -0.939 -18.218 -42.036  1.00 49.22           C
ATOM   2634  C   PHE C 379      -0.285 -18.696 -40.744  1.00 47.52           C
ATOM   2635  O   PHE C 379      -0.484 -18.127 -39.669  1.00 46.19           O
ATOM   2636  CB  PHE C 379       0.111 -17.506 -42.908  1.00 47.54           C
ATOM   2637  CG  PHE C 379       0.813 -16.347 -42.212  1.00 47.17           C
ATOM   2638  CD1 PHE C 379       0.251 -15.072 -42.186  1.00 46.17           C
ATOM   2639  CD2 PHE C 379       2.094 -16.523 -41.659  1.00 47.22           C
ATOM   2640  CE1 PHE C 379       0.920 -13.993 -41.551  1.00 46.43           C
ATOM   2641  CE2 PHE C 379       2.786 -15.445 -41.044  1.00 48.35           C
ATOM   2642  CZ  PHE C 379       2.189 -14.183 -40.985  1.00 46.03           C
ATOM   2643  N   ILE C 380       0.548 -19.720 -40.875  1.00 44.08           N
ATOM   2644  CA  ILE C 380       1.251 -20.243 -39.719  1.00 44.92           C
ATOM   2645  C   ILE C 380       2.466 -20.994 -40.243  1.00 44.25           C
ATOM   2646  O   ILE C 380       2.434 -21.550 -41.342  1.00 43.12           O
ATOM   2647  CB  ILE C 380       0.313 -21.126 -38.861  1.00 46.90           C
ATOM   2648  CG1 ILE C 380       0.911 -21.392 -37.473  1.00 46.76           C
ATOM   2649  CG2 ILE C 380       0.020 -22.432 -39.586  1.00 41.09           C
ATOM   2650  CD1 ILE C 380      -0.053 -22.143 -36.535  1.00 44.85           C
ATOM   2651  N   LEU C 381       3.564 -20.926 -39.493  1.00 48.26           N
ATOM   2652  CA  LEU C 381       4.753 -21.720 -39.768  1.00 45.20           C
ATOM   2653  C   LEU C 381       4.681 -23.004 -38.950  1.00 49.11           C
ATOM   2654  O   LEU C 381       4.548 -22.966 -37.720  1.00 48.97           O
ATOM   2655  CB  LEU C 381       6.024 -20.938 -39.436  1.00 47.86           C
ATOM   2656  CG  LEU C 381       7.382 -21.639 -39.608  1.00 48.47           C
ATOM   2657  CD1 LEU C 381       7.745 -21.732 -41.082  1.00 50.43           C
ATOM   2658  CD2 LEU C 381       8.459 -20.867 -38.864  1.00 48.49           C
ATOM   2659  N   SER C 382       4.782 -24.135 -39.627  1.00 47.69           N
ATOM   2660  CA  SER C 382       4.670 -25.411 -38.949  1.00 45.19           C
ATOM   2661  C   SER C 382       5.531 -26.423 -39.690  1.00 49.12           C
ATOM   2662  O   SER C 382       5.386 -26.584 -40.907  1.00 46.60           O
ATOM   2663  CB  SER C 382       3.205 -25.851 -38.898  1.00 50.69           C
ATOM   2664  OG  SER C 382       3.069 -27.240 -38.661  1.00 55.53           O
ATOM   2665  N   GLN C 383       6.421 -27.098 -38.958  1.00 49.43           N
ATOM   2666  CA  GLN C 383       7.341 -28.075 -39.539  1.00 45.22           C
ATOM   2667  C   GLN C 383       8.164 -27.486 -40.674  1.00 45.03           C
ATOM   2668  O   GLN C 383       8.430 -28.151 -41.674  1.00 44.96           O
ATOM   2669  CB  GLN C 383       6.608 -29.321 -40.009  1.00 42.95           C
ATOM   2670  CG  GLN C 383       5.935 -30.108 -38.917  1.00 43.89           C
ATOM   2671  CD  GLN C 383       5.793 -31.542 -39.343  1.00 53.18           C
ATOM   2672  OE1 GLN C 383       6.674 -32.350 -39.095  1.00 67.01           O
ATOM   2673  NE2 GLN C 383       4.698 -31.867 -40.018  1.00 59.76           N
ATOM   2674  N   GLY C 384       8.532 -26.210 -40.533  1.00 48.11           N
ATOM   2675  CA  GLY C 384       9.299 -25.515 -41.551  1.00 44.73           C
ATOM   2676  C   GLY C 384       8.542 -25.158 -42.807  1.00 47.60           C
ATOM   2677  O   GLY C 384       9.151 -24.653 -43.759  1.00 53.09           O
ATOM   2678  N   ASN C 385       7.241 -25.403 -42.848  1.00 43.68           N
ATOM   2679  CA  ASN C 385       6.394 -25.005 -43.961  1.00 48.56           C
ATOM   2680  C   ASN C 385       5.443 -23.879 -43.562  1.00 53.17           C
ATOM   2681  O   ASN C 385       5.203 -23.602 -42.377  1.00 51.09           O
ATOM   2682  CB  ASN C 385       5.600 -26.217 -44.449  1.00 45.82           C
ATOM   2683  CG  ASN C 385       6.502 -27.273 -45.097  1.00 50.25           C
ATOM   2684  OD1 ASN C 385       6.060 -28.367 -45.425  1.00 48.54           O
ATOM   2685  ND2 ASN C 385       7.767 -26.926 -45.307  1.00 50.49           N
ATOM   2686  N   LEU C 386       4.921 -23.204 -44.573  1.00 50.83           N
ATOM   2687  CA  LEU C 386       3.929 -22.162 -44.369  1.00 48.97           C
ATOM   2688  C   LEU C 386       2.585 -22.681 -44.846  1.00 48.68           C
ATOM   2689  O   LEU C 386       2.448 -23.089 -46.009  1.00 50.73           O
ATOM   2690  CB  LEU C 386       4.294 -20.873 -45.094  1.00 47.12           C
ATOM   2691  CG  LEU C 386       4.905 -19.894 -44.100  1.00 52.73           C
ATOM   2692  CD1 LEU C 386       5.671 -18.844 -44.846  1.00 61.70           C
ATOM   2693  CD2 LEU C 386       3.862 -19.234 -43.226  1.00 50.51           C
ATOM   2694  N   ILE C 387       1.625 -22.736 -43.936  1.00 41.79           N
ATOM   2695  CA  ILE C 387       0.243 -23.013 -44.285  1.00 45.96           C
ATOM   2696  C   ILE C 387      -0.471 -21.674 -44.310  1.00 48.72           C
ATOM   2697  O   ILE C 387      -0.397 -20.907 -43.339  1.00 47.83           O
ATOM   2698  CB  ILE C 387      -0.415 -23.979 -43.293  1.00 46.97           C
ATOM   2699  CG1 ILE C 387       0.505 -25.180 -43.073  1.00 40.65           C
ATOM   2700  CG2 ILE C 387      -1.862 -24.308 -43.740  1.00 40.42           C
ATOM   2701  CD1 ILE C 387      -0.123 -26.344 -42.357  1.00 41.55           C
ATOM   2702  N   ALA C 388      -1.085 -21.350 -45.439  1.00 42.79           N
ATOM   2703  CA  ALA C 388      -1.553 -19.993 -45.639  1.00 45.93           C
ATOM   2704  C   ALA C 388      -2.863 -19.980 -46.400  1.00 48.44           C
ATOM   2705  O   ALA C 388      -3.064 -20.782 -47.320  1.00 45.93           O
ATOM   2706  CB  ALA C 388      -0.530 -19.140 -46.387  1.00 44.32           C
ATOM   2707  N   ASN C 389      -3.758 -19.086 -45.980  1.00 46.09           N
ATOM   2708  CA  ASN C 389      -4.961 -18.767 -46.745  1.00 48.35           C
ATOM   2709  C   ASN C 389      -4.588 -17.677 -47.753  1.00 51.48           C
ATOM   2710  O   ASN C 389      -4.756 -16.478 -47.504  1.00 51.72           O
ATOM   2711  CB  ASN C 389      -6.071 -18.321 -45.814  1.00 44.36           C
ATOM   2712  CG  ASN C 389      -7.337 -17.983 -46.549  1.00 55.26           C
ATOM   2713  OD1 ASN C 389      -7.443 -18.205 -47.761  1.00 54.39           O
ATOM   2714  ND2 ASN C 389      -8.333 -17.467 -45.814  1.00 56.14           N
ATOM   2715  N   CYS C 390      -4.103 -18.100 -48.922  1.00 48.92           N
ATOM   2716  CA  CYS C 390      -3.607 -17.154 -49.920  1.00 51.19           C
ATOM   2717  C   CYS C 390      -4.714 -16.545 -50.763  1.00 53.83           C
ATOM   2718  O   CYS C 390      -4.409 -15.790 -51.690  1.00 55.46           O
ATOM   2719  CB  CYS C 390      -2.601 -17.817 -50.869  1.00 47.20           C
ATOM   2720  SG  CYS C 390      -1.073 -18.316 -50.060  1.00 56.65           S
ATOM   2721  N   ALA C 391      -5.974 -16.894 -50.500  1.00 52.98           N
ATOM   2722  CA  ALA C 391      -7.088 -16.139 -51.047  1.00 48.25           C
ATOM   2723  C   ALA C 391      -7.328 -14.852 -50.264  1.00 50.72           C
ATOM   2724  O   ALA C 391      -7.949 -13.925 -50.783  1.00 56.43           O
ATOM   2725  CB  ALA C 391      -8.332 -17.023 -51.084  1.00 45.51           C
ATOM   2726  N   SER C 392      -6.929 -14.821 -48.997  1.00 52.99           N
ATOM   2727  CA  SER C 392      -7.205 -13.741 -48.060  1.00 47.89           C
ATOM   2728  C   SER C 392      -6.016 -12.827 -47.819  1.00 56.38           C
ATOM   2729  O   SER C 392      -6.187 -11.784 -47.176  1.00 64.36           O
ATOM   2730  CB  SER C 392      -7.653 -14.296 -46.708  1.00 56.56           C
ATOM   2731  OG  SER C 392      -9.056 -14.438 -46.682  1.00 66.26           O
ATOM   2732  N   ILE C 393      -4.806 -13.228 -48.216  1.00 52.00           N
ATOM   2733  CA  ILE C 393      -3.633 -12.377 -48.073  1.00 49.13           C
ATOM   2734  C   ILE C 393      -2.782 -12.587 -49.314  1.00 50.38           C
ATOM   2735  O   ILE C 393      -2.809 -13.647 -49.942  1.00 49.78           O
ATOM   2736  CB  ILE C 393      -2.818 -12.704 -46.808  1.00 47.94           C
ATOM   2737  CG1 ILE C 393      -2.668 -14.215 -46.693  1.00 51.58           C
ATOM   2738  CG2 ILE C 393      -3.477 -12.168 -45.584  1.00 49.19           C
ATOM   2739  CD1 ILE C 393      -1.475 -14.651 -45.916  1.00 47.05           C
ATOM   2740  N   LEU C 394      -1.925 -11.617 -49.587  1.00 47.64           N
ATOM   2741  CA  LEU C 394      -0.985 -11.746 -50.685  1.00 49.93           C
ATOM   2742  C   LEU C 394       0.154 -12.698 -50.319  1.00 53.27           C
ATOM   2743  O   LEU C 394       0.889 -12.456 -49.352  1.00 50.52           O
ATOM   2744  CB  LEU C 394      -0.497 -10.366 -51.110  1.00 48.29           C
ATOM   2745  CG  LEU C 394       0.439 -10.363 -52.308  1.00 50.20           C
ATOM   2746  CD1 LEU C 394      -0.336 -10.889 -53.522  1.00 51.70           C
ATOM   2747  CD2 LEU C 394       0.905  -8.955 -52.539  1.00 45.57           C
ATOM   2748  N   CYS C 395       0.277 -13.786 -51.085  1.00 48.90           N
ATOM   2749  CA  CYS C 395       1.398 -14.710 -51.023  1.00 48.11           C
ATOM   2750  C   CYS C 395       2.264 -14.551 -52.261  1.00 52.25           C
ATOM   2751  O   CYS C 395       1.750 -14.398 -53.371  1.00 55.74           O
ATOM   2752  CB  CYS C 395       0.917 -16.158 -50.947  1.00 50.33           C
ATOM   2753  SG  CYS C 395      -0.141 -16.533 -49.563  1.00 51.28           S
ATOM   2754  N   LYS C 396       3.577 -14.614 -52.081  1.00 52.72           N
ATOM   2755  CA  LYS C 396       4.467 -14.340 -53.194  1.00 54.29           C
ATOM   2756  C   LYS C 396       5.754 -15.120 -52.975  1.00 56.64           C
ATOM   2757  O   LYS C 396       6.280 -15.176 -51.858  1.00 55.01           O
ATOM   2758  CB  LYS C 396       4.733 -12.833 -53.329  1.00 52.87           C
ATOM   2759  CG  LYS C 396       5.751 -12.437 -54.374  1.00 56.19           C
ATOM   2760  CD  LYS C 396       5.937 -10.925 -54.377  1.00 59.64           C
ATOM   2761  CE  LYS C 396       7.355 -10.532 -54.763  1.00 61.94           C
ATOM   2762  NZ  LYS C 396       7.429  -9.090 -55.127  1.00 62.16           N
ATOM   2763  N   CYS C 397       6.236 -15.745 -54.043  1.00 53.39           N
ATOM   2764  CA  CYS C 397       7.547 -16.363 -54.009  1.00 53.15           C
ATOM   2765  C   CYS C 397       8.612 -15.281 -54.100  1.00 55.53           C
ATOM   2766  O   CYS C 397       8.678 -14.555 -55.096  1.00 56.41           O
ATOM   2767  CB  CYS C 397       7.717 -17.355 -55.148  1.00 51.43           C
ATOM   2768  SG  CYS C 397       9.068 -18.428 -54.774  1.00 65.95           S
ATOM   2769  N   TYR C 398       9.424 -15.153 -53.046  1.00 50.10           N
ATOM   2770  CA  TYR C 398      10.535 -14.215 -53.090  1.00 54.68           C
ATOM   2771  C   TYR C 398      11.622 -14.680 -54.056  1.00 57.16           C
ATOM   2772  O   TYR C 398      12.217 -13.861 -54.762  1.00 58.14           O
ATOM   2773  CB  TYR C 398      11.113 -14.022 -51.690  1.00 55.62           C
ATOM   2774  CG  TYR C 398      12.332 -13.137 -51.651  1.00 59.96           C
ATOM   2775  CD1 TYR C 398      13.607 -13.677 -51.801  1.00 64.66           C
ATOM   2776  CD2 TYR C 398      12.221 -11.767 -51.410  1.00 59.39           C
ATOM   2777  CE1 TYR C 398      14.740 -12.867 -51.767  1.00 71.41           C
ATOM   2778  CE2 TYR C 398      13.349 -10.950 -51.354  1.00 59.70           C
ATOM   2779  CZ  TYR C 398      14.599 -11.507 -51.542  1.00 72.13           C
ATOM   2780  OH  TYR C 398      15.723 -10.720 -51.507  1.00 84.01           O
ATOM   2781  N   THR C 399      11.887 -15.985 -54.108  1.00 55.99           N
ATOM   2782  CA  THR C 399      12.950 -16.501 -54.965  1.00 57.32           C
ATOM   2783  C   THR C 399      12.758 -16.101 -56.422  1.00 64.15           C
ATOM   2784  O   THR C 399      13.703 -15.638 -57.072  1.00 69.43           O
ATOM   2785  CB  THR C 399      13.028 -18.025 -54.847  1.00 61.58           C
ATOM   2786  OG1 THR C 399      13.080 -18.409 -53.467  1.00 57.09           O
ATOM   2787  CG2 THR C 399      14.220 -18.576 -55.621  1.00 59.40           C
ATOM   2788  N   THR C 400      11.537 -16.264 -56.953  1.00 64.15           N
ATOM   2789  CA  THR C 400      11.254 -15.979 -58.357  1.00 61.03           C
ATOM   2790  C   THR C 400      10.563 -14.645 -58.596  1.00 59.41           C
ATOM   2791  O   THR C 400      10.521 -14.203 -59.744  1.00 64.29           O
ATOM   2792  CB  THR C 400      10.392 -17.080 -58.977  1.00 59.10           C
ATOM   2793  OG1 THR C 400       9.089 -17.062 -58.372  1.00 63.08           O
ATOM   2794  CG2 THR C 400      11.034 -18.415 -58.783  1.00 52.66           C
ATOM   2795  N   GLY C 401      10.047 -13.980 -57.562  1.00 59.69           N
ATOM   2796  CA  GLY C 401       9.291 -12.746 -57.747  1.00 55.74           C
ATOM   2797  C   GLY C 401       7.857 -12.876 -58.223  1.00 51.79           C
ATOM   2798  O   GLY C 401       7.257 -11.867 -58.603  1.00 59.54           O
ATOM   2799  N   THR C 402       7.272 -14.061 -58.185  1.00 51.08           N
ATOM   2800  CA  THR C 402       5.971 -14.341 -58.783  1.00 55.08           C
ATOM   2801  C   THR C 402       4.918 -14.557 -57.700  1.00 50.48           C
ATOM   2802  O   THR C 402       5.206 -15.124 -56.649  1.00 56.23           O
ATOM   2803  CB  THR C 402       5.996 -15.540 -59.750  1.00 54.17           C
ATOM   2804  OG1 THR C 402       6.331 -16.730 -59.039  1.00 67.84           O
ATOM   2805  CG2 THR C 402       7.011 -15.323 -60.823  1.00 56.10           C
ATOM   2806  N   ILE C 403       3.742 -13.966 -57.887  1.00 50.24           N
ATOM   2807  CA  ILE C 403       2.680 -14.145 -56.914  1.00 52.74           C
ATOM   2808  C   ILE C 403       2.318 -15.626 -56.822  1.00 54.30           C
ATOM   2809  O   ILE C 403       2.519 -16.398 -57.771  1.00 54.22           O
ATOM   2810  CB  ILE C 403       1.458 -13.351 -57.408  1.00 50.09           C
ATOM   2811  CG1 ILE C 403       1.769 -11.874 -57.484  1.00 53.13           C
ATOM   2812  CG2 ILE C 403       0.186 -13.618 -56.580  1.00 54.09           C
ATOM   2813  CD1 ILE C 403       0.739 -11.158 -58.273  1.00 52.42           C
ATOM   2814  N   ILE C 404       1.809 -16.040 -55.662  1.00 49.78           N
ATOM   2815  CA  ILE C 404       1.377 -17.416 -55.470  1.00 53.47           C
ATOM   2816  C   ILE C 404      -0.139 -17.398 -55.355  1.00 56.24           C
ATOM   2817  O   ILE C 404      -0.690 -16.924 -54.352  1.00 57.07           O
ATOM   2818  CB  ILE C 404       2.009 -18.082 -54.241  1.00 52.67           C
ATOM   2819  CG1 ILE C 404       3.533 -18.148 -54.350  1.00 49.13           C
ATOM   2820  CG2 ILE C 404       1.377 -19.442 -54.005  1.00 51.96           C
ATOM   2821  CD1 ILE C 404       4.236 -18.449 -53.035  1.00 45.57           C
ATOM   2822  N   ASN C 405      -0.813 -17.876 -56.390  1.00 54.77           N
ATOM   2823  CA  ASN C 405      -2.267 -17.918 -56.409  1.00 55.07           C
ATOM   2824  C   ASN C 405      -2.762 -19.219 -55.809  1.00 56.15           C
ATOM   2825  O   ASN C 405      -2.189 -20.289 -56.032  1.00 58.74           O
ATOM   2826  CB  ASN C 405      -2.813 -17.684 -57.810  1.00 51.59           C
ATOM   2827  CG  ASN C 405      -2.280 -16.421 -58.391  1.00 52.08           C
ATOM   2828  OD1 ASN C 405      -1.502 -16.442 -59.343  1.00 54.47           O
ATOM   2829  ND2 ASN C 405      -2.709 -15.287 -57.826  1.00 50.80           N
ATOM   2830  N   GLN C 406      -3.877 -19.119 -55.115  1.00 55.39           N
ATOM   2831  CA  GLN C 406      -4.579 -20.266 -54.574  1.00 53.74           C
ATOM   2832  C   GLN C 406      -5.609 -20.761 -55.575  1.00 58.83           C
ATOM   2833  O   GLN C 406      -6.449 -19.987 -56.045  1.00 54.67           O
ATOM   2834  CB  GLN C 406      -5.254 -19.919 -53.260  1.00 51.30           C
ATOM   2835  CG  GLN C 406      -5.713 -21.129 -52.507  1.00 49.11           C
ATOM   2836  CD  GLN C 406      -5.856 -20.816 -51.068  1.00 50.96           C
ATOM   2837  OE1 GLN C 406      -4.867 -20.790 -50.349  1.00 52.43           O
ATOM   2838  NE2 GLN C 406      -7.075 -20.521 -50.632  1.00 46.77           N
ATOM   2839  N   ASP C 407      -5.444 -22.010 -55.998  1.00 58.24           N
ATOM   2840  CA  ASP C 407      -6.456 -22.672 -56.799  1.00 57.84           C
ATOM   2841  C   ASP C 407      -7.833 -22.414 -56.174  1.00 63.61           C
ATOM   2842  O   ASP C 407      -8.005 -22.596 -54.956  1.00 60.35           O
ATOM   2843  CB  ASP C 407      -6.108 -24.160 -56.865  1.00 58.61           C
ATOM   2844  CG  ASP C 407      -7.047 -24.961 -57.746  1.00 68.69           C
ATOM   2845  OD1 ASP C 407      -8.132 -24.472 -58.129  1.00 68.55           O
ATOM   2846  OD2 ASP C 407      -6.643 -26.083 -58.134  1.00 76.58           O
ATOM   2847  N   PRO C 408      -8.823 -21.959 -56.961  1.00 68.67           N
ATOM   2848  CA  PRO C 408     -10.117 -21.564 -56.371  1.00 64.50           C
ATOM   2849  C   PRO C 408     -10.984 -22.673 -55.838  1.00 59.78           C
ATOM   2850  O   PRO C 408     -11.875 -22.361 -55.043  1.00 66.52           O
ATOM   2851  CB  PRO C 408     -10.827 -20.869 -57.534  1.00 62.36           C
ATOM   2852  CG  PRO C 408      -9.750 -20.471 -58.462  1.00 60.81           C
ATOM   2853  CD  PRO C 408      -8.725 -21.549 -58.370  1.00 60.24           C
ATOM   2854  N   ASP C 409     -10.762 -23.935 -56.199  1.00 59.23           N
ATOM   2855  CA  ASP C 409     -11.424 -25.061 -55.543  1.00 62.56           C
ATOM   2856  C   ASP C 409     -10.572 -25.696 -54.460  1.00 63.31           C
ATOM   2857  O   ASP C 409     -10.854 -26.818 -54.026  1.00 59.58           O
ATOM   2858  CB  ASP C 409     -11.844 -26.089 -56.585  1.00 66.17           C
ATOM   2859  CG  ASP C 409     -12.598 -25.456 -57.724  1.00 68.32           C
ATOM   2860  OD1 ASP C 409     -13.332 -24.496 -57.418  1.00 68.53           O
ATOM   2861  OD2 ASP C 409     -12.428 -25.850 -58.902  1.00 71.00           O
ATOM   2862  N   LYS C 410      -9.537 -24.996 -54.024  1.00 60.88           N
ATOM   2863  CA  LYS C 410      -8.775 -25.332 -52.846  1.00 57.88           C
ATOM   2864  C   LYS C 410      -9.007 -24.232 -51.815  1.00 55.30           C
ATOM   2865  O   LYS C 410      -9.393 -23.113 -52.159  1.00 54.74           O
ATOM   2866  CB  LYS C 410      -7.295 -25.477 -53.204  1.00 58.62           C
ATOM   2867  CG  LYS C 410      -6.985 -26.688 -54.095  1.00 60.09           C
ATOM   2868  CD  LYS C 410      -5.484 -26.741 -54.428  1.00 62.01           C
ATOM   2869  CE  LYS C 410      -5.158 -27.621 -55.656  1.00 66.98           C
ATOM   2870  NZ  LYS C 410      -5.680 -29.007 -55.595  1.00 69.15           N
ATOM   2871  N   ILE C 411      -8.840 -24.569 -50.539  1.00 55.10           N
ATOM   2872  CA  ILE C 411      -9.098 -23.616 -49.466  1.00 48.36           C
ATOM   2873  C   ILE C 411      -7.825 -23.127 -48.788  1.00 47.87           C
ATOM   2874  O   ILE C 411      -7.873 -22.082 -48.127  1.00 50.20           O
ATOM   2875  CB  ILE C 411     -10.063 -24.161 -48.402  1.00 50.75           C
ATOM   2876  CG1 ILE C 411      -9.421 -25.323 -47.645  1.00 42.66           C
ATOM   2877  CG2 ILE C 411     -11.393 -24.514 -49.041  1.00 50.18           C
ATOM   2878  CD1 ILE C 411     -10.349 -25.973 -46.661  1.00 44.00           C
ATOM   2879  N   LEU C 412      -6.690 -23.822 -48.943  1.00 49.60           N
ATOM   2880  CA  LEU C 412      -5.444 -23.414 -48.311  1.00 43.98           C
ATOM   2881  C   LEU C 412      -4.260 -23.738 -49.227  1.00 48.41           C
ATOM   2882  O   LEU C 412      -4.359 -24.559 -50.139  1.00 44.48           O
ATOM   2883  CB  LEU C 412      -5.281 -24.141 -46.977  1.00 42.21           C
ATOM   2884  CG  LEU C 412      -6.147 -23.629 -45.815  1.00 44.90           C
ATOM   2885  CD1 LEU C 412      -6.303 -24.707 -44.763  1.00 46.86           C
ATOM   2886  CD2 LEU C 412      -5.617 -22.352 -45.193  1.00 44.78           C
ATOM   2887  N   THR C 413      -3.113 -23.114 -48.947  1.00 46.89           N
ATOM   2888  CA  THR C 413      -1.883 -23.343 -49.696  1.00 43.07           C
ATOM   2889  C   THR C 413      -0.810 -23.810 -48.732  1.00 46.79           C
ATOM   2890  O   THR C 413      -0.589 -23.173 -47.696  1.00 50.45           O
ATOM   2891  CB  THR C 413      -1.405 -22.050 -50.394  1.00 47.54           C
ATOM   2892  OG1 THR C 413      -2.481 -21.467 -51.147  1.00 49.50           O
ATOM   2893  CG2 THR C 413      -0.193 -22.295 -51.301  1.00 37.66           C
ATOM   2894  N   TYR C 414      -0.099 -24.876 -49.095  1.00 45.13           N
ATOM   2895  CA  TYR C 414       0.927 -25.454 -48.228  1.00 42.66           C
ATOM   2896  C   TYR C 414       2.279 -25.227 -48.897  1.00 48.90           C
ATOM   2897  O   TYR C 414       2.673 -25.965 -49.803  1.00 44.87           O
ATOM   2898  CB  TYR C 414       0.657 -26.927 -47.975  1.00 40.12           C
ATOM   2899  CG  TYR C 414      -0.705 -27.174 -47.402  1.00 49.49           C
ATOM   2900  CD1 TYR C 414      -1.827 -27.260 -48.228  1.00 50.12           C
ATOM   2901  CD2 TYR C 414      -0.901 -27.238 -46.023  1.00 48.57           C
ATOM   2902  CE1 TYR C 414      -3.100 -27.463 -47.701  1.00 48.35           C
ATOM   2903  CE2 TYR C 414      -2.181 -27.442 -45.483  1.00 47.60           C
ATOM   2904  CZ  TYR C 414      -3.273 -27.551 -46.323  1.00 46.19           C
ATOM   2905  OH  TYR C 414      -4.527 -27.747 -45.786  1.00 45.85           O
ATOM   2906  N   ILE C 415       3.028 -24.264 -48.383  1.00 48.72           N
ATOM   2907  CA  ILE C 415       4.187 -23.719 -49.066  1.00 45.07           C
ATOM   2908  C   ILE C 415       5.453 -24.333 -48.492  1.00 51.19           C
ATOM   2909  O   ILE C 415       5.730 -24.200 -47.295  1.00 53.04           O
ATOM   2910  CB  ILE C 415       4.223 -22.194 -48.939  1.00 46.04           C
ATOM   2911  CG1 ILE C 415       2.969 -21.591 -49.570  1.00 46.42           C
ATOM   2912  CG2 ILE C 415       5.516 -21.658 -49.529  1.00 47.22           C
ATOM   2913  CD1 ILE C 415       2.779 -20.115 -49.272  1.00 45.08           C
ATOM   2914  N   ALA C 416       6.231 -24.996 -49.348  1.00 54.60           N
ATOM   2915  CA  ALA C 416       7.479 -25.632 -48.954  1.00 49.94           C
ATOM   2916  C   ALA C 416       8.543 -25.327 -50.007  1.00 53.00           C
ATOM   2917  O   ALA C 416       8.252 -24.766 -51.066  1.00 52.49           O
ATOM   2918  CB  ALA C 416       7.281 -27.134 -48.768  1.00 46.87           C
ATOM   2919  N   ALA C 417       9.803 -25.667 -49.691  1.00 52.41           N
ATOM   2920  CA  ALA C 417      10.938 -25.251 -50.514  1.00 51.28           C
ATOM   2921  C   ALA C 417      11.018 -25.984 -51.859  1.00 54.00           C
ATOM   2922  O   ALA C 417      11.783 -25.563 -52.735  1.00 55.57           O
ATOM   2923  CB  ALA C 417      12.228 -25.392 -49.728  1.00 46.66           C
ATOM   2924  N   ASP C 418      10.313 -27.098 -52.027  1.00 46.53           N
ATOM   2925  CA  ASP C 418      10.308 -27.747 -53.329  1.00 47.24           C
ATOM   2926  C   ASP C 418       9.766 -26.820 -54.419  1.00 54.85           C
ATOM   2927  O   ASP C 418      10.206 -26.894 -55.567  1.00 61.74           O
ATOM   2928  CB  ASP C 418       9.503 -29.043 -53.268  1.00 47.02           C
ATOM   2929  CG  ASP C 418       8.052 -28.824 -52.860  1.00 55.59           C
ATOM   2930  OD1 ASP C 418       7.735 -27.738 -52.319  1.00 57.30           O
ATOM   2931  OD2 ASP C 418       7.226 -29.749 -53.052  1.00 56.71           O
ATOM   2932  N   HIS C 419       8.829 -25.929 -54.085  1.00 57.78           N
ATOM   2933  CA  HIS C 419       8.295 -24.967 -55.047  1.00 55.33           C
ATOM   2934  C   HIS C 419       8.695 -23.528 -54.785  1.00 53.45           C
ATOM   2935  O   HIS C 419       8.706 -22.733 -55.722  1.00 56.08           O
ATOM   2936  CB  HIS C 419       6.762 -24.986 -55.078  1.00 47.58           C
ATOM   2937  CG  HIS C 419       6.166 -26.316 -55.384  1.00 59.45           C
ATOM   2938  ND1 HIS C 419       4.974 -26.738 -54.828  1.00 63.71           N
ATOM   2939  CD2 HIS C 419       6.597 -27.330 -56.173  1.00 62.55           C
ATOM   2940  CE1 HIS C 419       4.688 -27.951 -55.273  1.00 63.81           C
ATOM   2941  NE2 HIS C 419       5.662 -28.337 -56.081  1.00 69.65           N
ATOM   2942  N   CYS C 420       9.001 -23.155 -53.556  1.00 51.13           N
ATOM   2943  CA  CYS C 420       9.371 -21.773 -53.258  1.00 58.01           C
ATOM   2944  C   CYS C 420      10.255 -21.731 -52.010  1.00 59.41           C
ATOM   2945  O   CYS C 420       9.762 -21.901 -50.884  1.00 58.44           O
ATOM   2946  CB  CYS C 420       8.126 -20.903 -53.090  1.00 51.08           C
ATOM   2947  SG  CYS C 420       8.602 -19.176 -52.856  1.00 73.99           S
ATOM   2948  N   PRO C 421      11.580 -21.605 -52.178  1.00 56.81           N
ATOM   2949  CA  PRO C 421      12.465 -21.605 -51.000  1.00 54.06           C
ATOM   2950  C   PRO C 421      12.253 -20.434 -50.056  1.00 56.98           C
ATOM   2951  O   PRO C 421      12.399 -20.593 -48.835  1.00 59.81           O
ATOM   2952  CB  PRO C 421      13.862 -21.579 -51.627  1.00 49.42           C
ATOM   2953  CG  PRO C 421      13.670 -22.201 -52.965  1.00 49.29           C
ATOM   2954  CD  PRO C 421      12.348 -21.669 -53.428  1.00 54.06           C
ATOM   2955  N   VAL C 422      11.868 -19.271 -50.564  1.00 53.03           N
ATOM   2956  CA  VAL C 422      11.718 -18.091 -49.723  1.00 53.30           C
ATOM   2957  C   VAL C 422      10.418 -17.441 -50.144  1.00 53.25           C
ATOM   2958  O   VAL C 422      10.276 -17.014 -51.292  1.00 55.14           O
ATOM   2959  CB  VAL C 422      12.880 -17.086 -49.829  1.00 55.71           C
ATOM   2960  CG1 VAL C 422      12.631 -15.924 -48.871  1.00 50.22           C
ATOM   2961  CG2 VAL C 422      14.208 -17.742 -49.512  1.00 54.06           C
ATOM   2962  N   VAL C 423       9.458 -17.414 -49.244  1.00 55.10           N
ATOM   2963  CA  VAL C 423       8.124 -16.945 -49.561  1.00 53.46           C
ATOM   2964  C   VAL C 423       7.863 -15.656 -48.806  1.00 51.88           C
ATOM   2965  O   VAL C 423       8.387 -15.408 -47.714  1.00 51.61           O
ATOM   2966  CB  VAL C 423       7.082 -18.040 -49.248  1.00 53.37           C
ATOM   2967  CG1 VAL C 423       7.191 -18.457 -47.828  1.00 58.60           C
ATOM   2968  CG2 VAL C 423       5.689 -17.570 -49.545  1.00 59.24           C
ATOM   2969  N   GLU C 424       7.079 -14.803 -49.427  1.00 53.71           N
ATOM   2970  CA  GLU C 424       6.584 -13.604 -48.785  1.00 53.47           C
ATOM   2971  C   GLU C 424       5.102 -13.798 -48.548  1.00 53.32           C
ATOM   2972  O   GLU C 424       4.386 -14.320 -49.413  1.00 51.29           O
ATOM   2973  CB  GLU C 424       6.844 -12.361 -49.623  1.00 54.70           C
ATOM   2974  CG  GLU C 424       6.585 -11.063 -48.884  1.00 57.66           C
ATOM   2975  CD  GLU C 424       6.576  -9.877 -49.831  1.00 62.23           C
ATOM   2976  OE1 GLU C 424       7.665  -9.318 -50.073  1.00 64.82           O
ATOM   2977  OE2 GLU C 424       5.494  -9.549 -50.378  1.00 60.37           O
ATOM   2978  N   VAL C 425       4.667 -13.460 -47.342  1.00 51.18           N
ATOM   2979  CA  VAL C 425       3.331 -13.779 -46.877  1.00 47.76           C
ATOM   2980  C   VAL C 425       2.877 -12.580 -46.061  1.00 52.58           C
ATOM   2981  O   VAL C 425       3.482 -12.247 -45.033  1.00 55.28           O
ATOM   2982  CB  VAL C 425       3.259 -15.104 -46.081  1.00 53.01           C
ATOM   2983  CG1 VAL C 425       3.928 -15.049 -44.691  1.00 49.65           C
ATOM   2984  CG2 VAL C 425       1.829 -15.546 -45.928  1.00 50.73           C
ATOM   2985  N   ASN C 426       1.882 -11.870 -46.571  1.00 55.37           N
ATOM   2986  CA  ASN C 426       1.388 -10.672 -45.913  1.00 54.05           C
ATOM   2987  C   ASN C 426       2.518  -9.705 -45.583  1.00 51.82           C
ATOM   2988  O   ASN C 426       2.530  -9.077 -44.526  1.00 53.49           O
ATOM   2989  CB  ASN C 426       0.649 -11.050 -44.633  1.00 55.88           C
ATOM   2990  CG  ASN C 426      -0.304  -9.991 -44.191  1.00 59.60           C
ATOM   2991  OD1 ASN C 426      -1.002  -9.387 -45.014  1.00 56.33           O
ATOM   2992  ND2 ASN C 426      -0.303  -9.706 -42.888  1.00 61.49           N
ATOM   2993  N   GLY C 427       3.502  -9.600 -46.474  1.00 54.00           N
ATOM   2994  CA  GLY C 427       4.548  -8.629 -46.239  1.00 50.61           C
ATOM   2995  C   GLY C 427       5.707  -9.117 -45.402  1.00 59.19           C
ATOM   2996  O   GLY C 427       6.658  -8.352 -45.185  1.00 61.24           O
ATOM   2997  N   VAL C 428       5.668 -10.360 -44.928  1.00 54.32           N
ATOM   2998  CA  VAL C 428       6.751 -10.930 -44.150  1.00 50.14           C
ATOM   2999  C   VAL C 428       7.456 -11.986 -44.976  1.00 51.10           C
ATOM   3000  O   VAL C 428       6.813 -12.869 -45.559  1.00 50.37           O
ATOM   3001  CB  VAL C 428       6.177 -11.572 -42.872  1.00 55.97           C
ATOM   3002  CG1 VAL C 428       7.216 -12.439 -42.215  1.00 50.47           C
ATOM   3003  CG2 VAL C 428       5.603 -10.520 -41.943  1.00 47.44           C
ATOM   3004  N   THR C 429       8.782 -11.956 -44.940  1.00 52.11           N
ATOM   3005  CA  THR C 429       9.600 -12.819 -45.775  1.00 52.00           C
ATOM   3006  C   THR C 429      10.145 -13.972 -44.951  1.00 52.28           C
ATOM   3007  O   THR C 429      10.847 -13.755 -43.961  1.00 51.19           O
ATOM   3008  CB  THR C 429      10.709 -12.007 -46.420  1.00 54.27           C
ATOM   3009  OG1 THR C 429      10.085 -10.896 -47.063  1.00 59.30           O
ATOM   3010  CG2 THR C 429      11.497 -12.828 -47.423  1.00 47.88           C
ATOM   3011  N   ILE C 430       9.830 -15.188 -45.373  1.00 51.30           N
ATOM   3012  CA  ILE C 430      10.131 -16.392 -44.622  1.00 52.91           C
ATOM   3013  C   ILE C 430      10.772 -17.421 -45.541  1.00 54.52           C
ATOM   3014  O   ILE C 430      10.191 -17.801 -46.561  1.00 52.22           O
ATOM   3015  CB  ILE C 430       8.872 -16.974 -43.947  1.00 51.38           C
ATOM   3016  CG1 ILE C 430       8.243 -15.933 -43.029  1.00 53.02           C
ATOM   3017  CG2 ILE C 430       9.187 -18.272 -43.210  1.00 53.00           C
ATOM   3018  CD1 ILE C 430       6.807 -16.220 -42.679  1.00 54.08           C
ATOM   3019  N   GLN C 431      11.945 -17.899 -45.154  1.00 57.98           N
ATOM   3020  CA  GLN C 431      12.568 -19.042 -45.801  1.00 54.80           C
ATOM   3021  C   GLN C 431      11.996 -20.327 -45.235  1.00 53.18           C
ATOM   3022  O   GLN C 431      11.850 -20.463 -44.023  1.00 58.06           O
ATOM   3023  CB  GLN C 431      14.062 -19.012 -45.543  1.00 55.79           C
ATOM   3024  CG  GLN C 431      14.768 -20.349 -45.708  1.00 63.05           C
ATOM   3025  CD  GLN C 431      16.247 -20.196 -45.445  1.00 73.01           C
ATOM   3026  OE1 GLN C 431      16.644 -19.801 -44.337  1.00 73.01           O
ATOM   3027  NE2 GLN C 431      17.076 -20.500 -46.446  1.00 70.10           N
ATOM   3028  N   VAL C 432      11.674 -21.279 -46.106  1.00 52.65           N
ATOM   3029  CA  VAL C 432      10.983 -22.487 -45.669  1.00 54.77           C
ATOM   3030  C   VAL C 432      11.844 -23.691 -46.026  1.00 52.70           C
ATOM   3031  O   VAL C 432      12.789 -23.602 -46.807  1.00 52.49           O
ATOM   3032  CB  VAL C 432       9.579 -22.638 -46.298  1.00 52.90           C
ATOM   3033  CG1 VAL C 432       8.638 -21.580 -45.765  1.00 49.32           C
ATOM   3034  CG2 VAL C 432       9.657 -22.629 -47.814  1.00 50.48           C
ATOM   3035  N   GLY C 433      11.520 -24.832 -45.427  1.00 49.67           N
ATOM   3036  CA  GLY C 433      12.278 -26.040 -45.629  1.00 44.20           C
ATOM   3037  C   GLY C 433      11.575 -26.959 -46.604  1.00 47.84           C
ATOM   3038  O   GLY C 433      10.672 -26.563 -47.337  1.00 55.01           O
ATOM   3039  N   SER C 434      12.017 -28.204 -46.630  1.00 45.36           N
ATOM   3040  CA  SER C 434      11.444 -29.148 -47.572  1.00 50.28           C
ATOM   3041  C   SER C 434      10.034 -29.561 -47.135  1.00 51.48           C
ATOM   3042  O   SER C 434       9.641 -29.415 -45.971  1.00 48.49           O
ATOM   3043  CB  SER C 434      12.398 -30.322 -47.760  1.00 51.77           C
ATOM   3044  OG  SER C 434      12.446 -31.099 -46.590  1.00 63.64           O
ATOM   3045  N   ARG C 435       9.285 -30.132 -48.079  1.00 52.37           N
ATOM   3046  CA  ARG C 435       7.852 -30.314 -47.878  1.00 51.96           C
ATOM   3047  C   ARG C 435       7.573 -31.306 -46.756  1.00 52.50           C
ATOM   3048  O   ARG C 435       8.109 -32.412 -46.727  1.00 55.17           O
ATOM   3049  CB  ARG C 435       7.192 -30.776 -49.173  1.00 50.70           C
ATOM   3050  CG  ARG C 435       5.697 -31.062 -49.067  1.00 49.53           C
ATOM   3051  CD  ARG C 435       4.999 -30.955 -50.441  1.00 50.03           C
ATOM   3052  NE  ARG C 435       5.263 -29.682 -51.098  1.00 51.66           N
ATOM   3053  CZ  ARG C 435       4.540 -28.584 -50.910  1.00 52.30           C
ATOM   3054  NH1 ARG C 435       3.498 -28.597 -50.083  1.00 52.75           N
ATOM   3055  NH2 ARG C 435       4.872 -27.464 -51.529  1.00 51.95           N
ATOM   3056  N   ARG C 436       6.704 -30.909 -45.846  1.00 54.67           N
ATOM   3057  CA  ARG C 436       6.254 -31.767 -44.775  1.00 51.13           C
ATOM   3058  C   ARG C 436       4.740 -31.893 -44.787  1.00 50.87           C
ATOM   3059  O   ARG C 436       4.194 -32.655 -43.990  1.00 54.59           O
ATOM   3060  CB  ARG C 436       6.784 -31.231 -43.433  1.00 51.17           C
ATOM   3061  CG  ARG C 436       8.327 -31.371 -43.365  1.00 52.02           C
ATOM   3062  CD  ARG C 436       8.796 -32.811 -43.098  1.00 63.51           C
ATOM   3063  NE  ARG C 436      10.262 -32.944 -43.013  1.00 77.15           N
ATOM   3064  CZ  ARG C 436      11.089 -33.022 -44.070  1.00 76.01           C
ATOM   3065  NH1 ARG C 436      10.614 -32.985 -45.311  1.00 69.13           N
ATOM   3066  NH2 ARG C 436      12.404 -33.142 -43.895  1.00 84.88           N
ATOM   3067  N   TYR C 437       4.054 -31.204 -45.710  1.00 53.44           N
ATOM   3068  CA  TYR C 437       2.596 -31.213 -45.849  1.00 49.52           C
ATOM   3069  C   TYR C 437       2.289 -31.366 -47.333  1.00 52.31           C
ATOM   3070  O   TYR C 437       2.796 -30.581 -48.163  1.00 52.18           O
ATOM   3071  CB  TYR C 437       1.900 -29.926 -45.321  1.00 47.11           C
ATOM   3072  CG  TYR C 437       1.917 -29.709 -43.823  1.00 45.91           C
ATOM   3073  CD1 TYR C 437       0.926 -30.269 -43.019  1.00 43.53           C
ATOM   3074  CD2 TYR C 437       2.879 -28.914 -43.215  1.00 47.67           C
ATOM   3075  CE1 TYR C 437       0.912 -30.084 -41.643  1.00 45.13           C
ATOM   3076  CE2 TYR C 437       2.889 -28.730 -41.821  1.00 48.26           C
ATOM   3077  CZ  TYR C 437       1.901 -29.321 -41.046  1.00 49.44           C
ATOM   3078  OH  TYR C 437       1.886 -29.142 -39.681  1.00 48.21           O
ATOM   3079  N   PRO C 438       1.406 -32.296 -47.695  1.00 48.03           N
ATOM   3080  CA  PRO C 438       1.063 -32.504 -49.103  1.00 52.39           C
ATOM   3081  C   PRO C 438       0.481 -31.268 -49.761  1.00 53.53           C
ATOM   3082  O   PRO C 438      -0.042 -30.368 -49.106  1.00 58.01           O
ATOM   3083  CB  PRO C 438       0.039 -33.641 -49.053  1.00 49.58           C
ATOM   3084  CG  PRO C 438      -0.386 -33.714 -47.668  1.00 50.13           C
ATOM   3085  CD  PRO C 438       0.772 -33.292 -46.837  1.00 45.33           C
ATOM   3086  N   ASP C 439       0.561 -31.255 -51.090  1.00 57.55           N
ATOM   3087  CA  ASP C 439      -0.123 -30.244 -51.879  1.00 57.44           C
ATOM   3088  C   ASP C 439      -1.612 -30.264 -51.590  1.00 57.10           C
ATOM   3089  O   ASP C 439      -2.194 -31.328 -51.361  1.00 61.88           O
ATOM   3090  CB  ASP C 439       0.100 -30.512 -53.370  1.00 59.51           C
ATOM   3091  CG  ASP C 439       1.489 -30.130 -53.828  1.00 70.28           C
ATOM   3092  OD1 ASP C 439       1.978 -29.029 -53.445  1.00 70.63           O
ATOM   3093  OD2 ASP C 439       2.098 -30.956 -54.547  1.00 73.96           O
ATOM   3094  N   ALA C 440      -2.206 -29.076 -51.512  1.00 58.73           N
ATOM   3095  CA  ALA C 440      -3.619 -28.946 -51.161  1.00 56.74           C
ATOM   3096  C   ALA C 440      -4.492 -29.822 -52.064  1.00 62.93           C
ATOM   3097  O   ALA C 440      -4.173 -30.041 -53.239  1.00 59.70           O
ATOM   3098  CB  ALA C 440      -4.050 -27.490 -51.281  1.00 47.34           C
ATOM   3099  N   VAL C 441      -5.542 -30.398 -51.496  1.00 59.80           N
ATOM   3100  CA  VAL C 441      -6.511 -31.154 -52.265  1.00 58.64           C
ATOM   3101  C   VAL C 441      -7.713 -30.257 -52.535  1.00 62.72           C
ATOM   3102  O   VAL C 441      -7.866 -29.193 -51.940  1.00 60.35           O
ATOM   3103  CB  VAL C 441      -6.929 -32.467 -51.578  1.00 59.60           C
ATOM   3104  CG1 VAL C 441      -5.734 -33.172 -51.019  1.00 60.93           C
ATOM   3105  CG2 VAL C 441      -7.896 -32.150 -50.468  1.00 57.34           C
ATOM   3106  N   TYR C 442      -8.573 -30.682 -53.463  1.00 67.20           N
ATOM   3107  CA  TYR C 442      -9.779 -29.922 -53.775  1.00 62.03           C
ATOM   3108  C   TYR C 442     -10.731 -29.934 -52.586  1.00 57.43           C
ATOM   3109  O   TYR C 442     -10.838 -30.930 -51.865  1.00 60.04           O
ATOM   3110  CB  TYR C 442     -10.452 -30.472 -55.037  1.00 63.15           C
ATOM   3111  CG  TYR C 442      -9.688 -30.068 -56.288  1.00 70.02           C
ATOM   3112  CD1 TYR C 442      -9.566 -28.725 -56.629  1.00 69.75           C
ATOM   3113  CD2 TYR C 442      -9.081 -31.015 -57.117  1.00 71.50           C
ATOM   3114  CE1 TYR C 442      -8.876 -28.328 -57.745  1.00 70.41           C
ATOM   3115  CE2 TYR C 442      -8.383 -30.626 -58.258  1.00 63.59           C
ATOM   3116  CZ  TYR C 442      -8.286 -29.277 -58.566  1.00 75.44           C
ATOM   3117  OH  TYR C 442      -7.593 -28.845 -59.690  1.00 79.13           O
ATOM   3118  N   LEU C 443     -11.378 -28.794 -52.352  1.00 55.09           N
ATOM   3119  CA  LEU C 443     -12.415 -28.695 -51.328  1.00 51.79           C
ATOM   3120  C   LEU C 443     -13.445 -29.812 -51.439  1.00 55.96           C
ATOM   3121  O   LEU C 443     -13.954 -30.299 -50.424  1.00 59.60           O
ATOM   3122  CB  LEU C 443     -13.083 -27.319 -51.392  1.00 50.29           C
ATOM   3123  CG  LEU C 443     -14.354 -27.052 -50.572  1.00 50.02           C
ATOM   3124  CD1 LEU C 443     -14.150 -27.333 -49.067  1.00 49.01           C
ATOM   3125  CD2 LEU C 443     -14.772 -25.622 -50.742  1.00 44.46           C
ATOM   3126  N   HIS C 444     -13.772 -30.234 -52.657  1.00 60.06           N
ATOM   3127  CA  HIS C 444     -14.790 -31.268 -52.820  1.00 59.03           C
ATOM   3128  C   HIS C 444     -14.346 -32.619 -52.277  1.00 59.36           C
ATOM   3129  O   HIS C 444     -15.188 -33.502 -52.090  1.00 69.22           O
ATOM   3130  CB  HIS C 444     -15.232 -31.363 -54.298  1.00 63.14           C
ATOM   3131  CG  HIS C 444     -14.335 -32.189 -55.180  1.00 68.23           C
ATOM   3132  ND1 HIS C 444     -13.385 -31.628 -56.012  1.00 70.71           N
ATOM   3133  CD2 HIS C 444     -14.290 -33.526 -55.412  1.00 70.32           C
ATOM   3134  CE1 HIS C 444     -12.766 -32.585 -56.685  1.00 71.38           C
ATOM   3135  NE2 HIS C 444     -13.296 -33.747 -56.339  1.00 71.61           N
ATOM   3136  N   ARG C 445     -13.062 -32.790 -51.993  1.00 58.84           N
ATOM   3137  CA  ARG C 445     -12.502 -33.989 -51.384  1.00 59.57           C
ATOM   3138  C   ARG C 445     -12.350 -33.881 -49.875  1.00 62.99           C
ATOM   3139  O   ARG C 445     -11.708 -34.740 -49.261  1.00 61.00           O
ATOM   3140  CB  ARG C 445     -11.159 -34.220 -52.055  1.00 60.39           C
ATOM   3141  CG  ARG C 445     -11.382 -34.460 -53.516  1.00 63.16           C
ATOM   3142  CD  ARG C 445     -10.120 -34.721 -54.240  1.00 70.55           C
ATOM   3143  NE  ARG C 445      -9.195 -35.658 -53.644  1.00 70.64           N
ATOM   3144  CZ  ARG C 445      -7.908 -35.639 -53.977  1.00 77.87           C
ATOM   3145  NH1 ARG C 445      -7.044 -36.489 -53.431  1.00 69.91           N
ATOM   3146  NH2 ARG C 445      -7.484 -34.712 -54.841  1.00 82.94           N
ATOM   3147  N   ILE C 446     -12.970 -32.872 -49.266  1.00 61.43           N
ATOM   3148  CA  ILE C 446     -12.934 -32.628 -47.829  1.00 54.58           C
ATOM   3149  C   ILE C 446     -14.373 -32.521 -47.349  1.00 55.53           C
ATOM   3150  O   ILE C 446     -15.122 -31.669 -47.837  1.00 62.26           O
ATOM   3151  CB  ILE C 446     -12.162 -31.342 -47.491  1.00 56.72           C
ATOM   3152  CG1 ILE C 446     -10.754 -31.366 -48.088  1.00 51.45           C
ATOM   3153  CG2 ILE C 446     -12.140 -31.101 -45.993  1.00 55.17           C
ATOM   3154  CD1 ILE C 446     -10.049 -30.044 -47.991  1.00 48.76           C
ATOM   3155  N   ASP C 447     -14.768 -33.358 -46.396  1.00 54.03           N
ATOM   3156  CA  ASP C 447     -16.101 -33.231 -45.811  1.00 53.92           C
ATOM   3157  C   ASP C 447     -16.006 -32.208 -44.697  1.00 53.37           C
ATOM   3158  O   ASP C 447     -15.457 -32.498 -43.627  1.00 52.46           O
ATOM   3159  CB  ASP C 447     -16.629 -34.529 -45.210  1.00 59.40           C
ATOM   3160  CG  ASP C 447     -16.934 -35.581 -46.219  1.00 67.52           C
ATOM   3161  OD1 ASP C 447     -17.142 -35.257 -47.406  1.00 69.16           O
ATOM   3162  OD2 ASP C 447     -17.036 -36.746 -45.779  1.00 75.58           O
ATOM   3163  N   LEU C 448     -16.617 -31.052 -44.897  1.00 51.37           N
ATOM   3164  CA  LEU C 448     -16.567 -30.055 -43.843  1.00 48.30           C
ATOM   3165  C   LEU C 448     -17.665 -30.308 -42.823  1.00 50.26           C
ATOM   3166  O   LEU C 448     -18.735 -30.830 -43.145  1.00 56.16           O
ATOM   3167  CB  LEU C 448     -16.714 -28.659 -44.422  1.00 48.09           C
ATOM   3168  CG  LEU C 448     -15.599 -28.210 -45.349  1.00 51.13           C
ATOM   3169  CD1 LEU C 448     -15.847 -26.778 -45.714  1.00 48.55           C
ATOM   3170  CD2 LEU C 448     -14.238 -28.359 -44.701  1.00 47.57           C
ATOM   3171  N   GLY C 449     -17.386 -29.943 -41.572  1.00 50.71           N
ATOM   3172  CA  GLY C 449     -18.345 -30.157 -40.530  1.00 42.03           C
ATOM   3173  C   GLY C 449     -19.295 -28.991 -40.395  1.00 50.65           C
ATOM   3174  O   GLY C 449     -19.270 -28.022 -41.168  1.00 47.70           O
ATOM   3175  N   PRO C 450     -20.113 -29.051 -39.348  1.00 48.47           N
ATOM   3176  CA  PRO C 450     -21.206 -28.101 -39.167  1.00 45.45           C
ATOM   3177  C   PRO C 450     -20.727 -26.724 -38.748  1.00 45.21           C
ATOM   3178  O   PRO C 450     -19.822 -26.597 -37.912  1.00 49.56           O
ATOM   3179  CB  PRO C 450     -22.041 -28.751 -38.057  1.00 46.37           C
ATOM   3180  CG  PRO C 450     -21.096 -29.575 -37.332  1.00 46.28           C
ATOM   3181  CD  PRO C 450     -20.149 -30.113 -38.342  1.00 44.85           C
ATOM   3182  N   PRO C 451     -21.346 -25.674 -39.276  1.00 47.99           N
ATOM   3183  CA  PRO C 451     -21.132 -24.319 -38.744  1.00 46.35           C
ATOM   3184  C   PRO C 451     -21.842 -24.102 -37.411  1.00 47.43           C
ATOM   3185  O   PRO C 451     -23.001 -24.485 -37.237  1.00 50.29           O
ATOM   3186  CB  PRO C 451     -21.733 -23.418 -39.830  1.00 48.23           C
ATOM   3187  CG  PRO C 451     -22.691 -24.262 -40.550  1.00 45.74           C
ATOM   3188  CD  PRO C 451     -22.216 -25.680 -40.463  1.00 48.40           C
ATOM   3189  N   ILE C 452     -21.156 -23.431 -36.479  1.00 44.00           N
ATOM   3190  CA  ILE C 452     -21.645 -23.249 -35.117  1.00 46.13           C
ATOM   3191  C   ILE C 452     -21.313 -21.832 -34.675  1.00 47.42           C
ATOM   3192  O   ILE C 452     -20.491 -21.141 -35.279  1.00 46.20           O
ATOM   3193  CB  ILE C 452     -21.052 -24.301 -34.116  1.00 47.58           C
ATOM   3194  CG1 ILE C 452     -19.558 -24.070 -33.824  1.00 43.22           C
ATOM   3195  CG2 ILE C 452     -21.334 -25.724 -34.536  1.00 44.37           C
ATOM   3196  CD1 ILE C 452     -19.029 -24.857 -32.639  1.00 37.10           C
ATOM   3197  N   SER C 453     -21.955 -21.405 -33.595  1.00 46.56           N
ATOM   3198  CA  SER C 453     -21.553 -20.209 -32.875  1.00 45.33           C
ATOM   3199  C   SER C 453     -21.263 -20.573 -31.428  1.00 49.27           C
ATOM   3200  O   SER C 453     -21.940 -21.425 -30.842  1.00 54.91           O
ATOM   3201  CB  SER C 453     -22.656 -19.158 -32.977  1.00 46.42           C
ATOM   3202  OG  SER C 453     -22.401 -18.034 -32.151  1.00 58.32           O
ATOM   3203  N   LEU C 454     -20.277 -19.911 -30.831  1.00 48.01           N
ATOM   3204  CA  LEU C 454     -19.977 -20.192 -29.443  1.00 49.18           C
ATOM   3205  C   LEU C 454     -20.529 -19.212 -28.441  1.00 47.94           C
ATOM   3206  O   LEU C 454     -20.381 -19.460 -27.246  1.00 58.49           O
ATOM   3207  CB  LEU C 454     -18.462 -20.275 -29.311  1.00 59.51           C
ATOM   3208  CG  LEU C 454     -18.028 -21.567 -30.011  1.00 67.41           C
ATOM   3209  CD1 LEU C 454     -16.515 -21.740 -30.084  1.00 54.33           C
ATOM   3210  CD2 LEU C 454     -18.698 -22.751 -29.206  1.00 56.04           C
ATOM   3211  N   GLU C 455     -21.174 -18.133 -28.864  1.00 47.36           N
ATOM   3212  CA  GLU C 455     -21.791 -17.233 -27.898  1.00 46.11           C
ATOM   3213  C   GLU C 455     -22.970 -17.939 -27.219  1.00 48.22           C
ATOM   3214  O   GLU C 455     -23.724 -18.677 -27.861  1.00 49.80           O
ATOM   3215  CB  GLU C 455     -22.165 -15.922 -28.567  1.00 55.30           C
ATOM   3216  CG  GLU C 455     -20.921 -15.004 -28.792  1.00 60.09           C
ATOM   3217  CD  GLU C 455     -20.919 -13.746 -27.904  1.00 75.53           C
ATOM   3218  OE1 GLU C 455     -21.329 -13.889 -26.719  1.00 79.05           O
ATOM   3219  OE2 GLU C 455     -20.516 -12.630 -28.378  1.00 71.96           O
ATOM   3220  N   ARG C 456     -23.144 -17.730 -25.918  1.00 48.93           N
ATOM   3221  CA  ARG C 456     -24.037 -18.629 -25.203  1.00 46.63           C
ATOM   3222  C   ARG C 456     -25.493 -18.385 -25.612  1.00 44.50           C
ATOM   3223  O   ARG C 456     -26.285 -19.326 -25.704  1.00 46.04           O
ATOM   3224  CB  ARG C 456     -23.905 -18.452 -23.685  1.00 54.75           C
ATOM   3225  CG  ARG C 456     -24.573 -17.189 -23.119  1.00 71.52           C
ATOM   3226  CD  ARG C 456     -23.991 -16.635 -21.843  1.00 77.32           C
ATOM   3227  NE  ARG C 456     -25.028 -15.903 -21.108  1.00 77.93           N
ATOM   3228  CZ  ARG C 456     -25.588 -16.380 -19.987  1.00 83.74           C
ATOM   3229  NH1 ARG C 456     -25.197 -17.570 -19.494  1.00 79.57           N
ATOM   3230  NH2 ARG C 456     -26.542 -15.694 -19.362  1.00 81.40           N
ATOM   3231  N   LEU C 457     -25.868 -17.128 -25.843  1.00 39.67           N
ATOM   3232  CA  LEU C 457     -27.218 -16.815 -26.286  1.00 42.08           C
ATOM   3233  C   LEU C 457     -27.504 -17.393 -27.675  1.00 47.76           C
ATOM   3234  O   LEU C 457     -28.622 -17.867 -27.941  1.00 45.65           O
ATOM   3235  CB  LEU C 457     -27.429 -15.315 -26.211  1.00 45.70           C
ATOM   3236  CG  LEU C 457     -28.764 -14.745 -26.584  1.00 49.44           C
ATOM   3237  CD1 LEU C 457     -29.838 -15.477 -25.798  1.00 49.82           C
ATOM   3238  CD2 LEU C 457     -28.653 -13.320 -26.109  1.00 46.78           C
ATOM   3239  N   ASP C 458     -26.516 -17.372 -28.576  1.00 44.01           N
ATOM   3240  CA  ASP C 458     -26.715 -18.020 -29.870  1.00 42.38           C
ATOM   3241  C   ASP C 458     -26.906 -19.524 -29.695  1.00 46.58           C
ATOM   3242  O   ASP C 458     -27.682 -20.150 -30.425  1.00 46.59           O
ATOM   3243  CB  ASP C 458     -25.550 -17.743 -30.806  1.00 46.59           C
ATOM   3244  CG  ASP C 458     -25.546 -16.319 -31.331  1.00 50.86           C
ATOM   3245  OD1 ASP C 458     -26.142 -16.096 -32.397  1.00 47.90           O
ATOM   3246  OD2 ASP C 458     -24.947 -15.428 -30.691  1.00 54.09           O
ATOM   3247  N   VAL C 459     -26.146 -20.138 -28.784  1.00 45.87           N
ATOM   3248  CA  VAL C 459     -26.324 -21.561 -28.508  1.00 44.94           C
ATOM   3249  C   VAL C 459     -27.745 -21.820 -27.997  1.00 45.77           C
ATOM   3250  O   VAL C 459     -28.454 -22.694 -28.503  1.00 45.63           O
ATOM   3251  CB  VAL C 459     -25.249 -22.061 -27.519  1.00 45.28           C
ATOM   3252  CG1 VAL C 459     -25.589 -23.472 -27.052  1.00 39.12           C
ATOM   3253  CG2 VAL C 459     -23.838 -21.988 -28.140  1.00 37.03           C
ATOM   3254  N   GLY C 460     -28.198 -21.024 -27.021  1.00 43.68           N
ATOM   3255  CA  GLY C 460     -29.519 -21.232 -26.451  1.00 41.99           C
ATOM   3256  C   GLY C 460     -30.629 -21.026 -27.464  1.00 44.83           C
ATOM   3257  O   GLY C 460     -31.609 -21.774 -27.488  1.00 46.95           O
ATOM   3258  N   THR C 461     -30.529 -19.975 -28.273  1.00 45.93           N
ATOM   3259  CA  THR C 461     -31.551 -19.733 -29.288  1.00 43.23           C
ATOM   3260  C   THR C 461     -31.588 -20.858 -30.322  1.00 44.94           C
ATOM   3261  O   THR C 461     -32.664 -21.277 -30.759  1.00 44.39           O
ATOM   3262  CB  THR C 461     -31.318 -18.382 -29.949  1.00 40.93           C
ATOM   3263  OG1 THR C 461     -31.314 -17.367 -28.939  1.00 48.76           O
ATOM   3264  CG2 THR C 461     -32.297 -18.100 -31.076  1.00 41.60           C
ATOM   3265  N   ASN C 462     -30.431 -21.352 -30.746  1.00 45.49           N
ATOM   3266  CA  ASN C 462     -30.485 -22.418 -31.731  1.00 46.48           C
ATOM   3267  C   ASN C 462     -30.938 -23.735 -31.118  1.00 44.49           C
ATOM   3268  O   ASN C 462     -31.684 -24.469 -31.763  1.00 44.66           O
ATOM   3269  CB  ASN C 462     -29.129 -22.540 -32.417  1.00 43.10           C
ATOM   3270  CG  ASN C 462     -28.949 -21.467 -33.486  1.00 46.49           C
ATOM   3271  OD1 ASN C 462     -29.228 -21.668 -34.675  1.00 48.19           O
ATOM   3272  ND2 ASN C 462     -28.508 -20.294 -33.046  1.00 46.49           N
ATOM   3273  N   LEU C 463     -30.577 -24.020 -29.862  1.00 44.59           N
ATOM   3274  CA  LEU C 463     -31.078 -25.229 -29.201  1.00 44.48           C
ATOM   3275  C   LEU C 463     -32.595 -25.176 -29.007  1.00 46.08           C
ATOM   3276  O   LEU C 463     -33.285 -26.185 -29.180  1.00 46.37           O
ATOM   3277  CB  LEU C 463     -30.372 -25.456 -27.870  1.00 42.49           C
ATOM   3278  CG  LEU C 463     -30.805 -26.630 -26.968  1.00 44.98           C
ATOM   3279  CD1 LEU C 463     -30.786 -27.976 -27.656  1.00 41.85           C
ATOM   3280  CD2 LEU C 463     -29.911 -26.681 -25.694  1.00 43.33           C
ATOM   3281  N   GLY C 464     -33.124 -24.042 -28.541  1.00 44.14           N
ATOM   3282  CA  GLY C 464     -34.572 -23.926 -28.425  1.00 46.32           C
ATOM   3283  C   GLY C 464     -35.297 -24.188 -29.738  1.00 49.66           C
ATOM   3284  O   GLY C 464     -36.316 -24.888 -29.778  1.00 50.87           O
ATOM   3285  N   ASN C 465     -34.759 -23.661 -30.834  1.00 45.93           N
ATOM   3286  CA  ASN C 465     -35.339 -23.911 -32.142  1.00 43.93           C
ATOM   3287  C   ASN C 465     -35.264 -25.397 -32.483  1.00 51.64           C
ATOM   3288  O   ASN C 465     -36.214 -25.973 -33.029  1.00 49.43           O
ATOM   3289  CB  ASN C 465     -34.594 -23.092 -33.190  1.00 43.69           C
ATOM   3290  CG  ASN C 465     -35.231 -23.174 -34.538  1.00 46.18           C
ATOM   3291  OD1 ASN C 465     -34.889 -24.033 -35.337  1.00 47.57           O
ATOM   3292  ND2 ASN C 465     -36.095 -22.214 -34.844  1.00 51.25           N
ATOM   3293  N   ALA C 466     -34.119 -26.026 -32.200  1.00 47.85           N
ATOM   3294  CA  ALA C 466     -33.952 -27.427 -32.547  1.00 46.70           C
ATOM   3295  C   ALA C 466     -34.915 -28.289 -31.749  1.00 48.96           C
ATOM   3296  O   ALA C 466     -35.468 -29.256 -32.277  1.00 50.63           O
ATOM   3297  CB  ALA C 466     -32.514 -27.865 -32.301  1.00 42.67           C
ATOM   3298  N   ILE C 467     -35.095 -27.984 -30.461  1.00 49.14           N
ATOM   3299  CA  ILE C 467     -36.040 -28.747 -29.657  1.00 48.73           C
ATOM   3300  C   ILE C 467     -37.453 -28.555 -30.175  1.00 54.05           C
ATOM   3301  O   ILE C 467     -38.224 -29.515 -30.276  1.00 58.96           O
ATOM   3302  CB  ILE C 467     -35.899 -28.447 -28.156  1.00 45.68           C
ATOM   3303  CG1 ILE C 467     -34.616 -29.090 -27.655  1.00 45.27           C
ATOM   3304  CG2 ILE C 467     -37.116 -28.952 -27.372  1.00 48.22           C
ATOM   3305  CD1 ILE C 467     -34.143 -28.580 -26.368  1.00 44.68           C
ATOM   3306  N   ALA C 468     -37.804 -27.324 -30.552  1.00 55.30           N
ATOM   3307  CA  ALA C 468     -39.134 -27.092 -31.103  1.00 56.92           C
ATOM   3308  C   ALA C 468     -39.334 -27.874 -32.401  1.00 62.46           C
ATOM   3309  O   ALA C 468     -40.360 -28.542 -32.571  1.00 68.32           O
ATOM   3310  CB  ALA C 468     -39.342 -25.595 -31.315  1.00 54.24           C
ATOM   3311  N   LYS C 469     -38.340 -27.860 -33.299  1.00 59.49           N
ATOM   3312  CA  LYS C 469     -38.433 -28.636 -34.538  1.00 58.09           C
ATOM   3313  C   LYS C 469     -38.532 -30.115 -34.252  1.00 67.82           C
ATOM   3314  O   LYS C 469     -39.172 -30.856 -35.000  1.00 80.90           O
ATOM   3315  CB  LYS C 469     -37.233 -28.390 -35.457  1.00 48.52           C
ATOM   3316  CG  LYS C 469     -37.353 -27.107 -36.190  1.00 51.12           C
ATOM   3317  CD  LYS C 469     -36.407 -26.986 -37.331  1.00 58.37           C
ATOM   3318  CE  LYS C 469     -36.356 -25.526 -37.771  1.00 59.42           C
ATOM   3319  NZ  LYS C 469     -35.024 -25.065 -38.239  1.00 65.63           N
ATOM   3320  N   LEU C 470     -37.922 -30.556 -33.166  1.00 69.57           N
ATOM   3321  CA  LEU C 470     -37.945 -31.965 -32.814  1.00 69.92           C
ATOM   3322  C   LEU C 470     -39.307 -32.376 -32.247  1.00 80.18           C
ATOM   3323  O   LEU C 470     -39.744 -33.510 -32.465  1.00 87.29           O
ATOM   3324  CB  LEU C 470     -36.777 -32.215 -31.873  1.00 65.62           C
ATOM   3325  CG  LEU C 470     -36.439 -33.551 -31.295  1.00 67.56           C
ATOM   3326  CD1 LEU C 470     -35.979 -34.336 -32.486  1.00 58.26           C
ATOM   3327  CD2 LEU C 470     -35.287 -33.335 -30.349  1.00 65.66           C
ATOM   3328  N   GLU C 471     -39.979 -31.490 -31.499  1.00 80.42           N
ATOM   3329  CA  GLU C 471     -41.324 -31.791 -30.995  1.00 83.32           C
ATOM   3330  C   GLU C 471     -42.370 -31.838 -32.109  1.00 91.42           C
ATOM   3331  O   GLU C 471     -43.343 -32.594 -32.011  1.00 98.46           O
ATOM   3332  CB  GLU C 471     -41.749 -30.801 -29.924  1.00 78.00           C
ATOM   3333  CG  GLU C 471     -41.472 -31.313 -28.522  1.00 81.02           C
ATOM   3334  CD  GLU C 471     -41.202 -30.199 -27.531  1.00 81.19           C
ATOM   3335  OE1 GLU C 471     -41.606 -29.057 -27.809  1.00 85.90           O
ATOM   3336  OE2 GLU C 471     -40.641 -30.459 -26.449  1.00 81.54           O
ATOM   3337  N   ASP C 472     -42.213 -31.022 -33.151  1.00 90.99           N
ATOM   3338  CA  ASP C 472     -43.039 -31.181 -34.348  1.00 97.50           C
ATOM   3339  C   ASP C 472     -42.846 -32.576 -34.935  1.00102.26           C
ATOM   3340  O   ASP C 472     -43.806 -33.333 -35.120  1.00105.43           O
ATOM   3341  CB  ASP C 472     -42.704 -30.100 -35.380  1.00 94.73           C
ATOM   3342  CG  ASP C 472     -43.300 -28.749 -35.024  1.00 99.93           C
ATOM   3343  OD1 ASP C 472     -44.008 -28.672 -33.991  1.00 96.68           O
ATOM   3344  OD2 ASP C 472     -43.077 -27.778 -35.785  1.00105.90           O
ATOM   3345  N   ALA C 473     -41.595 -32.922 -35.235  1.00 99.00           N
ATOM   3346  CA  ALA C 473     -41.214 -34.211 -35.801  1.00102.03           C
ATOM   3347  C   ALA C 473     -41.723 -35.368 -34.937  1.00109.20           C
ATOM   3348  O   ALA C 473     -41.844 -36.489 -35.441  1.00115.71           O
ATOM   3349  CB  ALA C 473     -39.689 -34.306 -35.967  1.00 92.42           C
ATOM   3350  N   LYS C 474     -42.028 -35.124 -33.654  1.00103.34           N
ATOM   3351  CA  LYS C 474     -42.439 -36.183 -32.751  1.00107.78           C
ATOM   3352  C   LYS C 474     -43.871 -36.626 -32.975  1.00117.51           C
ATOM   3353  O   LYS C 474     -44.212 -37.755 -32.605  1.00119.33           O
ATOM   3354  CB  LYS C 474     -42.430 -35.566 -31.339  1.00104.79           C
ATOM   3355  CG  LYS C 474     -43.631 -35.972 -30.457  1.00104.73           C
ATOM   3356  CD  LYS C 474     -43.697 -35.426 -29.047  1.00103.28           C
ATOM   3357  CE  LYS C 474     -44.184 -33.933 -29.235  1.00102.36           C
ATOM   3358  NZ  LYS C 474     -44.795 -33.280 -28.041  1.00 99.92           N
ATOM   3359  N   GLU C 475     -44.687 -35.799 -33.625  1.00118.88           N
ATOM   3360  CA  GLU C 475     -46.065 -36.132 -33.969  1.00120.85           C
ATOM   3361  C   GLU C 475     -46.243 -36.757 -35.366  1.00125.59           C
ATOM   3362  O   GLU C 475     -47.171 -37.551 -35.572  1.00126.44           O
ATOM   3363  CB  GLU C 475     -46.908 -34.867 -33.811  1.00117.09           C
ATOM   3364  CG  GLU C 475     -46.940 -34.415 -32.342  1.00118.65           C
ATOM   3365  CD  GLU C 475     -47.114 -32.909 -32.168  1.00121.54           C
ATOM   3366  OE1 GLU C 475     -46.999 -32.162 -33.167  1.00116.18           O
ATOM   3367  OE2 GLU C 475     -47.341 -32.473 -31.014  1.00124.13           O
ATOM   3368  N   LEU C 476     -45.385 -36.396 -36.335  1.00122.71           N
ATOM   3369  CA  LEU C 476     -45.501 -36.844 -37.729  1.00126.13           C
ATOM   3370  C   LEU C 476     -45.066 -38.284 -38.021  1.00131.94           C
ATOM   3371  O   LEU C 476     -45.706 -38.959 -38.840  1.00135.10           O
ATOM   3372  CB  LEU C 476     -44.723 -35.882 -38.640  1.00121.18           C
ATOM   3373  CG  LEU C 476     -44.798 -36.034 -40.169  1.00121.00           C
ATOM   3374  CD1 LEU C 476     -46.215 -35.889 -40.703  1.00116.69           C
ATOM   3375  CD2 LEU C 476     -43.875 -35.029 -40.854  1.00116.35           C
ATOM   3376  N   LEU C 477     -43.986 -38.775 -37.411  1.00129.25           N
ATOM   3377  CA  LEU C 477     -43.522 -40.121 -37.759  1.00131.37           C
ATOM   3378  C   LEU C 477     -44.286 -41.319 -37.162  1.00135.20           C
ATOM   3379  O   LEU C 477     -44.015 -42.450 -37.584  1.00134.88           O
ATOM   3380  CB  LEU C 477     -42.024 -40.209 -37.416  1.00127.59           C
ATOM   3381  CG  LEU C 477     -41.434 -40.456 -36.022  1.00124.51           C
ATOM   3382  CD1 LEU C 477     -39.908 -40.352 -36.085  1.00119.37           C
ATOM   3383  CD2 LEU C 477     -41.985 -39.500 -34.982  1.00121.86           C
ATOM   3384  N   GLU C 478     -45.230 -41.144 -36.228  1.00135.83           N
ATOM   3385  CA  GLU C 478     -46.187 -42.217 -35.904  1.00137.44           C
ATOM   3386  C   GLU C 478     -47.406 -42.274 -36.833  1.00140.72           C
ATOM   3387  O   GLU C 478     -47.892 -43.370 -37.144  1.00140.16           O
ATOM   3388  CB  GLU C 478     -46.622 -42.200 -34.435  1.00132.68           C
ATOM   3389  CG  GLU C 478     -47.169 -40.946 -33.858  1.00131.27           C
ATOM   3390  CD  GLU C 478     -46.111 -39.911 -33.621  1.00131.05           C
ATOM   3391  OE1 GLU C 478     -44.938 -40.116 -34.018  1.00128.18           O
ATOM   3392  OE2 GLU C 478     -46.454 -38.927 -32.948  1.00129.92           O
ATOM   3393  N   SER C 479     -47.931 -41.117 -37.263  1.00141.36           N
ATOM   3394  CA  SER C 479     -49.085 -41.111 -38.165  1.00139.44           C
ATOM   3395  C   SER C 479     -48.795 -41.826 -39.480  1.00144.18           C
ATOM   3396  O   SER C 479     -49.651 -42.570 -39.977  1.00147.72           O
ATOM   3397  CB  SER C 479     -49.524 -39.669 -38.434  1.00133.99           C
ATOM   3398  OG  SER C 479     -48.894 -39.146 -39.594  1.00133.95           O
ATOM   3399  N   SER C 480     -47.618 -41.618 -40.075  1.00143.52           N
ATOM   3400  CA  SER C 480     -47.388 -42.247 -41.374  1.00142.92           C
ATOM   3401  C   SER C 480     -46.996 -43.717 -41.196  1.00143.64           C
ATOM   3402  O   SER C 480     -47.442 -44.584 -41.962  1.00139.22           O
ATOM   3403  CB  SER C 480     -46.316 -41.476 -42.149  1.00138.67           C
ATOM   3404  OG  SER C 480     -45.015 -41.921 -41.813  1.00132.03           O
ATOM   3405  N   ASP C 481     -46.193 -44.010 -40.169  1.00143.58           N
ATOM   3406  CA  ASP C 481     -45.756 -45.367 -39.836  1.00141.50           C
ATOM   3407  C   ASP C 481     -46.871 -46.156 -39.145  1.00138.51           C
ATOM   3408  O   ASP C 481     -46.929 -46.213 -37.911  1.00132.31           O
ATOM   3409  CB  ASP C 481     -44.508 -45.330 -38.946  1.00138.14           C
TER    3410      ASP C 481
HETATM 3411  C1  NAG D   1      -9.964 -37.982 -43.719  1.00 64.91           C
HETATM 3412  C2  NAG D   1     -10.517 -39.321 -43.281  1.00 67.03           C
HETATM 3413  C3  NAG D   1     -11.294 -39.976 -44.411  1.00 72.14           C
HETATM 3414  C4  NAG D   1     -12.488 -39.101 -44.770  1.00 76.12           C
HETATM 3415  C5  NAG D   1     -11.987 -37.698 -45.083  1.00 71.46           C
HETATM 3416  C6  NAG D   1     -13.173 -36.740 -45.117  1.00 71.39           C
HETATM 3417  C7  NAG D   1      -9.512 -40.483 -41.388  1.00 68.50           C
HETATM 3418  C8  NAG D   1      -8.384 -41.272 -40.757  1.00 64.47           C
HETATM 3419  N2  NAG D   1      -9.441 -40.088 -42.760  1.00 65.73           N
HETATM 3420  O3  NAG D   1     -11.747 -41.243 -43.998  1.00 74.16           O
HETATM 3421  O4  NAG D   1     -13.183 -39.608 -45.905  1.00 83.71           O
HETATM 3422  O5  NAG D   1     -11.071 -37.209 -44.123  1.00 64.12           O
HETATM 3423  O6  NAG D   1     -12.772 -35.386 -45.257  1.00 63.74           O
HETATM 3424  O7  NAG D   1     -10.487 -40.203 -40.701  1.00 64.53           O
HETATM 3425  C1  NAG D   2     -14.605 -39.897 -45.718  1.00 89.83           C
HETATM 3426  C2  NAG D   2     -15.302 -39.966 -47.094  1.00 92.73           C
HETATM 3427  C3  NAG D   2     -16.723 -40.556 -47.044  1.00 92.19           C
HETATM 3428  C4  NAG D   2     -16.794 -41.790 -46.165  1.00 96.83           C
HETATM 3429  C5  NAG D   2     -16.238 -41.394 -44.804  1.00 95.83           C
HETATM 3430  C6  NAG D   2     -16.419 -42.488 -43.768  1.00 92.65           C
HETATM 3431  C7  NAG D   2     -14.501 -38.132 -48.635  1.00 81.39           C
HETATM 3432  C8  NAG D   2     -14.704 -36.713 -49.145  1.00 73.15           C
HETATM 3433  N2  NAG D   2     -15.390 -38.647 -47.648  1.00 87.39           N
HETATM 3434  O3  NAG D   2     -17.207 -40.879 -48.334  1.00 91.58           O
HETATM 3435  O4  NAG D   2     -18.130 -42.267 -46.100  1.00 98.48           O
HETATM 3436  O5  NAG D   2     -14.866 -41.066 -44.947  1.00 94.41           O
HETATM 3437  O6  NAG D   2     -15.146 -42.955 -43.384  1.00 92.41           O
HETATM 3438  O7  NAG D   2     -13.590 -38.821 -49.061  1.00 79.66           O
HETATM 3439  C1  NAG A 203       8.353  -8.340  23.642  1.00 68.21           C
HETATM 3440  C2  NAG A 203       8.197  -9.404  24.730  1.00 66.37           C
HETATM 3441  C3  NAG A 203       9.440  -9.693  25.579  1.00 68.65           C
HETATM 3442  C4  NAG A 203      10.759  -9.399  24.889  1.00 69.23           C
HETATM 3443  C5  NAG A 203      10.645  -7.986  24.353  1.00 68.94           C
HETATM 3444  C6  NAG A 203      11.924  -7.593  23.674  1.00 72.45           C
HETATM 3445  C7  NAG A 203       6.052  -8.983  25.946  1.00 72.83           C
HETATM 3446  C8  NAG A 203       5.353  -8.132  26.986  1.00 72.33           C
HETATM 3447  N2  NAG A 203       7.402  -8.711  25.662  1.00 69.70           N
HETATM 3448  O3  NAG A 203       9.436 -11.022  26.040  1.00 67.22           O
HETATM 3449  O4  NAG A 203      11.875  -9.603  25.752  1.00 61.84           O
HETATM 3450  O5  NAG A 203       9.694  -7.999  23.313  1.00 67.05           O
HETATM 3451  O6  NAG A 203      11.998  -8.423  22.536  1.00 78.00           O
HETATM 3452  O7  NAG A 203       5.471  -9.884  25.383  1.00 74.16           O
HETATM 3453  O   HOH A 301       6.260 -33.841  -2.291  1.00 58.63           O
HETATM 3454  O   HOH A 302      -2.014 -31.022 -38.547  1.00 43.34           O
HETATM 3455  O   HOH A 303      -8.047  -0.470  16.235  1.00 48.97           O
HETATM 3456  O   HOH C 601      -9.209 -27.895   9.230  1.00 64.04           O
HETATM 3457  O   HOH C 602      -4.735 -16.860 -54.717  1.00 50.72           O
HETATM 3458  O   HOH C 603      -0.499 -11.049  12.280  1.00 39.20           O
HETATM 3459  O   HOH C 604      -9.312 -28.712 -23.828  1.00 37.21           O
HETATM 3460  O   HOH C 605     -16.622 -30.763 -49.704  1.00 54.75           O
HETATM 3461  O   HOH C 606       8.901 -11.676   2.538  1.00 43.38           O
HETATM 3462  O   HOH C 607      10.351 -31.412  -7.723  1.00 53.74           O
HETATM 3463  O   HOH C 608       7.556 -13.164   3.906  1.00 45.01           O
HETATM 3464  O   HOH C 609       6.315 -10.206  17.112  1.00 44.37           O
HETATM 3465  O   HOH C 610     -10.143 -23.276 -33.006  1.00 44.89           O
HETATM 3466  O   HOH C 611      -9.106 -23.656 -39.366  1.00 41.51           O
HETATM 3467  O   HOH C 612      -8.378 -25.402   6.528  1.00 44.45           O
HETATM 3468  O   HOH C 613     -11.581 -37.615 -22.862  1.00 42.91           O
HETATM 3469  O   HOH C 614      -3.813 -12.670   3.527  1.00 43.09           O
HETATM 3470  O   HOH C 615     -25.588 -13.466 -28.897  1.00 50.90           O
HETATM 3471  O   HOH C 616      -5.620 -30.375 -48.746  1.00 49.98           O
HETATM 3472  O   HOH C 617      -0.148   4.304  10.214  1.00 44.07           O
HETATM 3473  O   HOH C 618      14.035 -17.366  12.784  1.00 56.04           O
HETATM 3474  O   HOH C 619     -12.041 -16.353   2.463  1.00 49.59           O
HETATM 3475  O   HOH C 620      -9.538 -23.952 -25.839  1.00 44.15           O
HETATM 3476  O   HOH C 621       0.313 -30.368 -37.649  1.00 47.24           O
HETATM 3477  O   HOH C 622       4.297   5.802   9.358  1.00 56.14           O
HETATM 3478  O   HOH C 623       9.129 -28.395  -2.653  1.00 47.19           O
HETATM 3479  O   HOH C 624      -6.523 -19.833  -1.818  1.00 44.03           O
HETATM 3480  O   HOH C 625      10.480 -30.809 -50.682  1.00 54.14           O
HETATM 3481  O   HOH C 626       5.441 -12.260  -2.063  1.00 50.44           O
HETATM 3482  O   HOH C 627       4.575 -14.259  -4.637  1.00 45.21           O
HETATM 3483  O   HOH C 628      -0.455 -30.852   5.845  1.00 49.65           O
HETATM 3484  O   HOH C 629     -18.329 -30.828 -47.481  1.00 52.51           O
HETATM 3485  O   HOH C 630      -7.739 -20.351 -35.637  1.00 55.95           O
HETATM 3486  O   HOH C 631       1.006 -23.076 -11.604  1.00 49.09           O
HETATM 3487  O   HOH C 632       2.972 -24.476 -53.589  1.00 51.87           O
HETATM 3488  O   HOH C 633      -9.088 -25.008  17.436  1.00 56.07           O
HETATM 3489  O   HOH C 634     -21.582 -30.121   5.504  1.00 53.37           O
HETATM 3490  O   HOH C 635     -13.257 -40.184 -22.584  1.00 51.06           O
HETATM 3491  O   HOH C 636     -16.193 -19.571   8.938  1.00 51.87           O
ENDMDL
CONECT   53   51 3411
CONECT  289  287 3439
CONECT  342  341 1223
CONECT 1223  342 1222
CONECT 2304 2303 2370
CONECT 2370 2304 2369
CONECT 2486 2485 2543
CONECT 2543 2486 2542
CONECT 2720 2719 2753
CONECT 2753 2720 2752
CONECT 2768 2767 2947
CONECT 2947 2768 2946
CONECT 3411   53 3412 3422
CONECT 3412 3411 3413 3419
CONECT 3413 3412 3414 3420
CONECT 3414 3413 3415 3421
CONECT 3415 3414 3416 3422
CONECT 3416 3415 3423
CONECT 3417 3418 3419 3424
CONECT 3418 3417
CONECT 3419 3412 3417
CONECT 3420 3413
CONECT 3421 3414 3425
CONECT 3422 3411 3415
CONECT 3423 3416
CONECT 3424 3417
CONECT 3425 3421 3426 3436
CONECT 3426 3425 3427 3433
CONECT 3427 3426 3428 3434
CONECT 3428 3427 3429 3435
CONECT 3429 3428 3430 3436
CONECT 3430 3429 3437
CONECT 3431 3432 3433 3438
CONECT 3432 3431
CONECT 3433 3426 3431
CONECT 3434 3427
CONECT 3435 3428
CONECT 3436 3425 3429
CONECT 3437 3430
CONECT 3438 3431
CONECT 3439  289 3440 3450
CONECT 3440 3439 3441 3447
CONECT 3441 3440 3442 3448
CONECT 3442 3441 3443 3449
CONECT 3443 3442 3444 3450
CONECT 3444 3443 3451
CONECT 3445 3446 3447 3452
CONECT 3446 3445
CONECT 3447 3440 3445
CONECT 3448 3441
CONECT 3449 3442
CONECT 3450 3439 3443
CONECT 3451 3444
CONECT 3452 3445
MODEL        2
ATOM      1  N   GLN A  24     -32.710  -2.639 -41.040  1.00 58.66           N
ATOM      2  CA  GLN A  24     -32.104  -3.984 -41.046  1.00 61.64           C
ATOM      3  C   GLN A  24     -32.741  -4.629 -39.808  1.00 55.89           C
ATOM      4  O   GLN A  24     -33.311  -5.722 -39.890  1.00 56.76           O
ATOM      5  CB  GLN A  24     -30.577  -4.024 -41.038  1.00 60.94           C
ATOM      6  CG  GLN A  24     -30.053  -5.376 -41.626  1.00 69.33           C
ATOM      7  CD  GLN A  24     -30.558  -5.623 -43.111  1.00 81.84           C
ATOM      8  OE1 GLN A  24     -31.773  -5.744 -43.385  1.00 79.40           O
ATOM      9  NE2 GLN A  24     -29.606  -5.725 -44.050  1.00 79.07           N
ATOM     10  N   ILE A  25     -32.567  -4.001 -38.643  1.00 51.84           N
ATOM     11  CA  ILE A  25     -33.270  -4.439 -37.439  1.00 47.26           C
ATOM     12  C   ILE A  25     -34.696  -3.935 -37.513  1.00 44.63           C
ATOM     13  O   ILE A  25     -34.928  -2.748 -37.745  1.00 51.09           O
ATOM     14  CB  ILE A  25     -32.609  -3.858 -36.172  1.00 46.73           C
ATOM     15  CG1 ILE A  25     -31.173  -4.325 -35.967  1.00 45.25           C
ATOM     16  CG2 ILE A  25     -33.469  -4.085 -34.936  1.00 39.88           C
ATOM     17  CD1 ILE A  25     -30.485  -3.536 -34.858  1.00 40.52           C
ATOM     18  N   HIS A  26     -35.648  -4.833 -37.253  1.00 46.09           N
ATOM     19  CA  HIS A  26     -37.083  -4.557 -37.340  1.00 45.34           C
ATOM     20  C   HIS A  26     -37.685  -4.160 -35.986  1.00 48.68           C
ATOM     21  O   HIS A  26     -38.235  -5.000 -35.266  1.00 43.50           O
ATOM     22  CB  HIS A  26     -37.774  -5.778 -37.923  1.00 48.03           C
ATOM     23  CG  HIS A  26     -39.160  -5.502 -38.413  1.00 60.82           C
ATOM     24  ND1 HIS A  26     -40.195  -5.145 -37.572  1.00 58.62           N
ATOM     25  CD2 HIS A  26     -39.679  -5.510 -39.666  1.00 59.66           C
ATOM     26  CE1 HIS A  26     -41.294  -4.966 -38.281  1.00 57.44           C
ATOM     27  NE2 HIS A  26     -41.007  -5.177 -39.555  1.00 57.64           N
ATOM     28  N   TRP A  27     -37.645  -2.855 -35.658  1.00 45.03           N
ATOM     29  CA  TRP A  27     -38.067  -2.405 -34.334  1.00 43.69           C
ATOM     30  C   TRP A  27     -39.542  -2.689 -34.060  1.00 47.63           C
ATOM     31  O   TRP A  27     -39.911  -2.943 -32.904  1.00 47.24           O
ATOM     32  CB  TRP A  27     -37.786  -0.905 -34.169  1.00 38.20           C
ATOM     33  CG  TRP A  27     -36.340  -0.626 -34.306  1.00 46.02           C
ATOM     34  CD1 TRP A  27     -35.727   0.023 -35.342  1.00 41.87           C
ATOM     35  CD2 TRP A  27     -35.283  -1.076 -33.433  1.00 46.19           C
ATOM     36  NE1 TRP A  27     -34.364   0.026 -35.158  1.00 45.25           N
ATOM     37  CE2 TRP A  27     -34.062  -0.642 -33.999  1.00 41.47           C
ATOM     38  CE3 TRP A  27     -35.251  -1.807 -32.237  1.00 42.88           C
ATOM     39  CZ2 TRP A  27     -32.834  -0.905 -33.408  1.00 36.60           C
ATOM     40  CZ3 TRP A  27     -34.021  -2.057 -31.645  1.00 43.03           C
ATOM     41  CH2 TRP A  27     -32.832  -1.601 -32.228  1.00 39.51           C
ATOM     42  N   GLY A  28     -40.397  -2.664 -35.091  1.00 46.61           N
ATOM     43  CA  GLY A  28     -41.826  -2.881 -34.868  1.00 43.38           C
ATOM     44  C   GLY A  28     -42.151  -4.275 -34.357  1.00 47.84           C
ATOM     45  O   GLY A  28     -42.880  -4.448 -33.372  1.00 44.39           O
ATOM     46  N   ASN A  29     -41.634  -5.297 -35.040  1.00 49.03           N
ATOM     47  CA  ASN A  29     -41.927  -6.659 -34.628  1.00 46.86           C
ATOM     48  C   ASN A  29     -41.251  -6.974 -33.298  1.00 46.83           C
ATOM     49  O   ASN A  29     -41.815  -7.711 -32.479  1.00 47.13           O
ATOM     50  CB  ASN A  29     -41.572  -7.630 -35.752  1.00 48.45           C
ATOM     51  CG  ASN A  29     -42.824  -8.155 -36.471  1.00 56.64           C
ATOM     52  OD1 ASN A  29     -43.909  -7.586 -36.317  1.00 56.32           O
ATOM     53  ND2 ASN A  29     -42.676  -9.248 -37.253  1.00 62.06           N
ATOM     54  N   LEU A  30     -40.057  -6.429 -33.060  1.00 42.59           N
ATOM     55  CA  LEU A  30     -39.412  -6.614 -31.765  1.00 45.12           C
ATOM     56  C   LEU A  30     -40.225  -5.971 -30.642  1.00 45.50           C
ATOM     57  O   LEU A  30     -40.256  -6.479 -29.516  1.00 46.57           O
ATOM     58  CB  LEU A  30     -37.987  -6.054 -31.801  1.00 48.31           C
ATOM     59  CG  LEU A  30     -36.988  -6.917 -32.577  1.00 40.56           C
ATOM     60  CD1 LEU A  30     -35.625  -6.242 -32.742  1.00 39.13           C
ATOM     61  CD2 LEU A  30     -36.876  -8.228 -31.868  1.00 40.40           C
ATOM     62  N   SER A  31     -40.820  -4.811 -30.896  1.00 45.82           N
ATOM     63  CA  SER A  31     -41.622  -4.174 -29.850  1.00 47.89           C
ATOM     64  C   SER A  31     -42.841  -5.017 -29.484  1.00 48.16           C
ATOM     65  O   SER A  31     -43.353  -4.911 -28.367  1.00 49.94           O
ATOM     66  CB  SER A  31     -42.026  -2.753 -30.257  1.00 44.11           C
ATOM     67  OG  SER A  31     -42.886  -2.753 -31.381  1.00 51.84           O
ATOM     68  N   LYS A  32     -43.341  -5.837 -30.410  1.00 48.85           N
ATOM     69  CA  LYS A  32     -44.471  -6.683 -30.052  1.00 47.72           C
ATOM     70  C   LYS A  32     -44.089  -7.771 -29.059  1.00 47.79           C
ATOM     71  O   LYS A  32     -44.977  -8.310 -28.396  1.00 54.73           O
ATOM     72  CB  LYS A  32     -45.083  -7.335 -31.288  1.00 47.35           C
ATOM     73  CG  LYS A  32     -45.638  -6.376 -32.306  1.00 53.16           C
ATOM     74  CD  LYS A  32     -46.473  -7.142 -33.327  1.00 53.63           C
ATOM     75  CE  LYS A  32     -46.586  -6.400 -34.654  1.00 62.30           C
ATOM     76  NZ  LYS A  32     -46.695  -7.368 -35.820  1.00 62.20           N
ATOM     77  N   ILE A  33     -42.803  -8.042 -28.867  1.00 47.97           N
ATOM     78  CA  ILE A  33     -42.385  -9.008 -27.861  1.00 44.76           C
ATOM     79  C   ILE A  33     -41.479  -8.331 -26.833  1.00 47.75           C
ATOM     80  O   ILE A  33     -40.593  -8.967 -26.244  1.00 47.46           O
ATOM     81  CB  ILE A  33     -41.704 -10.225 -28.505  1.00 44.07           C
ATOM     82  CG1 ILE A  33     -40.570  -9.794 -29.438  1.00 43.25           C
ATOM     83  CG2 ILE A  33     -42.749 -11.025 -29.315  1.00 39.09           C
ATOM     84  CD1 ILE A  33     -39.834 -10.969 -30.074  1.00 41.26           C
ATOM     85  N   GLY A  34     -41.688  -7.032 -26.618  1.00 46.68           N
ATOM     86  CA  GLY A  34     -41.088  -6.325 -25.496  1.00 44.79           C
ATOM     87  C   GLY A  34     -39.651  -5.865 -25.633  1.00 43.18           C
ATOM     88  O   GLY A  34     -39.058  -5.455 -24.633  1.00 45.49           O
ATOM     89  N   VAL A  35     -39.067  -5.902 -26.819  1.00 41.44           N
ATOM     90  CA  VAL A  35     -37.676  -5.511 -27.020  1.00 46.87           C
ATOM     91  C   VAL A  35     -37.636  -4.155 -27.709  1.00 47.74           C
ATOM     92  O   VAL A  35     -38.292  -3.965 -28.736  1.00 49.26           O
ATOM     93  CB  VAL A  35     -36.914  -6.563 -27.834  1.00 49.17           C
ATOM     94  CG1 VAL A  35     -35.507  -6.049 -28.152  1.00 44.19           C
ATOM     95  CG2 VAL A  35     -36.909  -7.898 -27.074  1.00 40.92           C
ATOM     96  N   VAL A  36     -36.896  -3.200 -27.141  1.00 46.52           N
ATOM     97  CA  VAL A  36     -36.717  -1.916 -27.807  1.00 45.07           C
ATOM     98  C   VAL A  36     -35.244  -1.526 -27.865  1.00 48.73           C
ATOM     99  O   VAL A  36     -34.399  -2.022 -27.107  1.00 44.49           O
ATOM    100  CB  VAL A  36     -37.530  -0.788 -27.120  1.00 49.94           C
ATOM    101  CG1 VAL A  36     -39.011  -1.116 -27.150  1.00 49.43           C
ATOM    102  CG2 VAL A  36     -37.067  -0.536 -25.707  1.00 45.10           C
ATOM    103  N   GLY A  37     -34.934  -0.638 -28.809  1.00 48.15           N
ATOM    104  CA  GLY A  37     -33.616  -0.033 -28.863  1.00 47.57           C
ATOM    105  C   GLY A  37     -33.657   1.248 -28.049  1.00 49.10           C
ATOM    106  O   GLY A  37     -34.562   2.074 -28.212  1.00 52.19           O
ATOM    107  N   ILE A  38     -32.676   1.412 -27.176  1.00 47.97           N
ATOM    108  CA  ILE A  38     -32.604   2.594 -26.333  1.00 48.42           C
ATOM    109  C   ILE A  38     -31.336   3.401 -26.592  1.00 49.06           C
ATOM    110  O   ILE A  38     -30.924   4.186 -25.756  1.00 53.09           O
ATOM    111  CB  ILE A  38     -32.758   2.218 -24.846  1.00 53.16           C
ATOM    112  CG1 ILE A  38     -31.675   1.239 -24.427  1.00 51.00           C
ATOM    113  CG2 ILE A  38     -34.153   1.633 -24.572  1.00 48.63           C
ATOM    114  CD1 ILE A  38     -31.511   1.171 -22.954  1.00 55.11           C
ATOM    115  N   GLY A  39     -30.715   3.224 -27.750  1.00 50.83           N
ATOM    116  CA  GLY A  39     -29.605   4.073 -28.116  1.00 44.94           C
ATOM    117  C   GLY A  39     -28.736   3.489 -29.199  1.00 45.74           C
ATOM    118  O   GLY A  39     -28.427   2.296 -29.196  1.00 48.84           O
ATOM    119  N   SER A  40     -28.318   4.324 -30.133  1.00 45.59           N
ATOM    120  CA  SER A  40     -27.332   3.913 -31.106  1.00 42.99           C
ATOM    121  C   SER A  40     -26.134   4.837 -31.062  1.00 44.14           C
ATOM    122  O   SER A  40     -26.224   5.986 -30.637  1.00 53.20           O
ATOM    123  CB  SER A  40     -27.939   3.877 -32.499  1.00 43.12           C
ATOM    124  OG  SER A  40     -28.240   5.170 -32.948  1.00 51.73           O
ATOM    125  N   ALA A  41     -24.999   4.315 -31.503  1.00 46.41           N
ATOM    126  CA  ALA A  41     -23.797   5.121 -31.589  1.00 49.79           C
ATOM    127  C   ALA A  41     -22.901   4.616 -32.718  1.00 53.17           C
ATOM    128  O   ALA A  41     -22.931   3.436 -33.097  1.00 48.47           O
ATOM    129  CB  ALA A  41     -23.044   5.105 -30.252  1.00 46.78           C
ATOM    130  N   SER A  42     -22.065   5.522 -33.221  1.00 55.33           N
ATOM    131  CA  SER A  42     -20.998   5.132 -34.126  1.00 52.78           C
ATOM    132  C   SER A  42     -19.961   4.291 -33.375  1.00 53.13           C
ATOM    133  O   SER A  42     -19.919   4.274 -32.142  1.00 57.63           O
ATOM    134  CB  SER A  42     -20.403   6.384 -34.766  1.00 58.67           C
ATOM    135  OG  SER A  42     -19.858   7.260 -33.787  1.00 68.04           O
ATOM    136  N   TYR A  43     -19.095   3.609 -34.125  1.00 50.05           N
ATOM    137  CA  TYR A  43     -18.151   2.636 -33.576  1.00 49.54           C
ATOM    138  C   TYR A  43     -16.729   3.090 -33.916  1.00 56.08           C
ATOM    139  O   TYR A  43     -16.382   3.226 -35.096  1.00 56.02           O
ATOM    140  CB  TYR A  43     -18.447   1.245 -34.143  1.00 42.56           C
ATOM    141  CG  TYR A  43     -17.458   0.141 -33.827  1.00 48.07           C
ATOM    142  CD1 TYR A  43     -17.128  -0.197 -32.512  1.00 47.49           C
ATOM    143  CD2 TYR A  43     -16.847  -0.573 -34.843  1.00 49.98           C
ATOM    144  CE1 TYR A  43     -16.206  -1.221 -32.238  1.00 43.40           C
ATOM    145  CE2 TYR A  43     -15.942  -1.585 -34.574  1.00 41.79           C
ATOM    146  CZ  TYR A  43     -15.627  -1.909 -33.287  1.00 43.84           C
ATOM    147  OH  TYR A  43     -14.727  -2.938 -33.075  1.00 52.83           O
ATOM    148  N   LYS A  44     -15.926   3.385 -32.894  1.00 53.86           N
ATOM    149  CA  LYS A  44     -14.529   3.779 -33.073  1.00 53.88           C
ATOM    150  C   LYS A  44     -13.616   2.797 -32.352  1.00 50.60           C
ATOM    151  O   LYS A  44     -13.831   2.494 -31.181  1.00 55.37           O
ATOM    152  CB  LYS A  44     -14.277   5.211 -32.605  1.00 55.19           C
ATOM    153  CG  LYS A  44     -14.968   6.277 -33.475  1.00 59.80           C
ATOM    154  CD  LYS A  44     -15.006   7.658 -32.822  1.00 60.23           C
ATOM    155  CE  LYS A  44     -15.808   8.664 -33.653  1.00 67.20           C
ATOM    156  NZ  LYS A  44     -16.517   9.719 -32.860  1.00 70.58           N
ATOM    157  N   VAL A  45     -12.610   2.291 -33.048  1.00 50.89           N
ATOM    158  CA  VAL A  45     -11.655   1.367 -32.452  1.00 52.88           C
ATOM    159  C   VAL A  45     -10.311   2.054 -32.362  1.00 52.97           C
ATOM    160  O   VAL A  45     -10.001   2.962 -33.136  1.00 55.85           O
ATOM    161  CB  VAL A  45     -11.493   0.074 -33.282  1.00 47.90           C
ATOM    162  CG1 VAL A  45     -10.812  -1.010 -32.475  1.00 54.49           C
ATOM    163  CG2 VAL A  45     -12.789  -0.404 -33.707  1.00 52.91           C
ATOM    164  N   MET A  46      -9.522   1.635 -31.381  1.00 52.08           N
ATOM    165  CA  MET A  46      -8.201   2.193 -31.169  1.00 54.43           C
ATOM    166  C   MET A  46      -7.240   1.435 -32.052  1.00 54.16           C
ATOM    167  O   MET A  46      -7.249   0.207 -32.054  1.00 63.76           O
ATOM    168  CB  MET A  46      -7.777   2.073 -29.709  1.00 51.41           C
ATOM    169  CG  MET A  46      -8.487   3.039 -28.762  1.00 53.77           C
ATOM    170  SD  MET A  46      -7.940   2.787 -27.045  1.00 55.32           S
ATOM    171  CE  MET A  46      -9.184   3.741 -26.162  1.00 48.08           C
ATOM    172  N   THR A  47      -6.438   2.158 -32.812  1.00 52.08           N
ATOM    173  CA  THR A  47      -5.337   1.580 -33.564  1.00 55.59           C
ATOM    174  C   THR A  47      -4.042   2.184 -33.033  1.00 56.52           C
ATOM    175  O   THR A  47      -4.016   3.348 -32.614  1.00 58.67           O
ATOM    176  CB  THR A  47      -5.445   1.833 -35.063  1.00 60.21           C
ATOM    177  OG1 THR A  47      -5.860   3.186 -35.301  1.00 59.96           O
ATOM    178  CG2 THR A  47      -6.480   0.886 -35.656  1.00 63.64           C
ATOM    179  N   ARG A  48      -2.987   1.387 -32.983  1.00 53.08           N
ATOM    180  CA  ARG A  48      -1.747   1.818 -32.365  1.00 54.42           C
ATOM    181  C   ARG A  48      -0.814   2.280 -33.474  1.00 53.00           C
ATOM    182  O   ARG A  48      -0.702   1.628 -34.512  1.00 59.65           O
ATOM    183  CB  ARG A  48      -1.086   0.683 -31.580  1.00 51.70           C
ATOM    184  CG  ARG A  48      -2.044  -0.211 -30.792  1.00 61.68           C
ATOM    185  CD  ARG A  48      -2.862   0.654 -29.863  1.00 57.57           C
ATOM    186  NE  ARG A  48      -3.377   0.019 -28.650  1.00 53.56           N
ATOM    187  CZ  ARG A  48      -4.575  -0.545 -28.550  1.00 56.94           C
ATOM    188  NH1 ARG A  48      -4.983  -1.041 -27.391  1.00 59.12           N
ATOM    189  NH2 ARG A  48      -5.358  -0.642 -29.621  1.00 58.85           N
ATOM    190  N   SER A  49      -0.145   3.404 -33.263  1.00 52.27           N
ATOM    191  CA  SER A  49       0.792   3.880 -34.268  1.00 53.86           C
ATOM    192  C   SER A  49       1.962   4.611 -33.609  1.00 54.99           C
ATOM    193  O   SER A  49       1.929   4.970 -32.425  1.00 51.42           O
ATOM    194  CB  SER A  49       0.087   4.776 -35.278  1.00 51.73           C
ATOM    195  OG  SER A  49      -0.223   6.017 -34.676  1.00 54.22           O
ATOM    196  N   SER A  50       3.007   4.825 -34.413  1.00 56.20           N
ATOM    197  CA  SER A  50       4.262   5.427 -33.981  1.00 50.94           C
ATOM    198  C   SER A  50       4.872   4.515 -32.927  1.00 51.52           C
ATOM    199  O   SER A  50       4.441   3.367 -32.788  1.00 53.48           O
ATOM    200  CB  SER A  50       4.050   6.846 -33.463  1.00 55.41           C
ATOM    201  OG  SER A  50       5.282   7.509 -33.236  1.00 62.19           O
ATOM    202  N   HIS A  51       5.819   5.016 -32.141  1.00 50.73           N
ATOM    203  CA  HIS A  51       6.522   4.155 -31.204  1.00 52.69           C
ATOM    204  C   HIS A  51       7.214   5.023 -30.168  1.00 52.26           C
ATOM    205  O   HIS A  51       7.443   6.213 -30.385  1.00 54.26           O
ATOM    206  CB  HIS A  51       7.562   3.260 -31.878  1.00 50.53           C
ATOM    207  CG  HIS A  51       8.745   4.009 -32.398  1.00 59.35           C
ATOM    208  ND1 HIS A  51       8.790   4.564 -33.661  1.00 61.92           N
ATOM    209  CD2 HIS A  51       9.912   4.346 -31.796  1.00 58.29           C
ATOM    210  CE1 HIS A  51       9.945   5.187 -33.823  1.00 60.56           C
ATOM    211  NE2 HIS A  51      10.644   5.069 -32.706  1.00 62.69           N
ATOM    212  N   GLN A  52       7.537   4.413 -29.030  1.00 50.13           N
ATOM    213  CA  GLN A  52       8.244   5.144 -27.990  1.00 54.26           C
ATOM    214  C   GLN A  52       8.874   4.107 -27.075  1.00 50.40           C
ATOM    215  O   GLN A  52       8.226   3.144 -26.678  1.00 51.44           O
ATOM    216  CB  GLN A  52       7.292   6.075 -27.212  1.00 50.00           C
ATOM    217  CG  GLN A  52       7.834   6.629 -25.903  1.00 44.21           C
ATOM    218  CD  GLN A  52       8.975   7.605 -26.118  1.00 53.14           C
ATOM    219  OE1 GLN A  52       8.900   8.456 -26.997  1.00 57.11           O
ATOM    220  NE2 GLN A  52      10.030   7.495 -25.315  1.00 50.51           N
ATOM    221  N   SER A  53      10.124   4.328 -26.712  1.00 51.74           N
ATOM    222  CA  SER A  53      10.832   3.366 -25.891  1.00 45.79           C
ATOM    223  C   SER A  53      10.718   3.783 -24.442  1.00 49.68           C
ATOM    224  O   SER A  53      10.847   4.967 -24.105  1.00 45.69           O
ATOM    225  CB  SER A  53      12.297   3.259 -26.290  1.00 46.23           C
ATOM    226  OG  SER A  53      12.442   2.381 -27.391  1.00 52.11           O
ATOM    227  N   LEU A  54      10.430   2.797 -23.608  1.00 46.32           N
ATOM    228  CA  LEU A  54      10.283   2.938 -22.175  1.00 48.53           C
ATOM    229  C   LEU A  54      11.231   1.939 -21.531  1.00 50.88           C
ATOM    230  O   LEU A  54      11.281   0.782 -21.963  1.00 53.41           O
ATOM    231  CB  LEU A  54       8.812   2.688 -21.824  1.00 48.41           C
ATOM    232  CG  LEU A  54       8.249   2.932 -20.440  1.00 53.85           C
ATOM    233  CD1 LEU A  54       8.256   4.392 -20.143  1.00 57.83           C
ATOM    234  CD2 LEU A  54       6.816   2.477 -20.487  1.00 49.13           C
ATOM    235  N   VAL A  55      12.020   2.363 -20.545  1.00 44.38           N
ATOM    236  CA  VAL A  55      12.964   1.447 -19.903  1.00 45.99           C
ATOM    237  C   VAL A  55      12.662   1.363 -18.413  1.00 44.03           C
ATOM    238  O   VAL A  55      12.532   2.387 -17.735  1.00 45.68           O
ATOM    239  CB  VAL A  55      14.441   1.798 -20.181  1.00 47.79           C
ATOM    240  CG1 VAL A  55      14.794   3.167 -19.702  1.00 51.47           C
ATOM    241  CG2 VAL A  55      15.346   0.762 -19.525  1.00 46.90           C
ATOM    242  N   ILE A  56      12.492   0.142 -17.923  1.00 44.19           N
ATOM    243  CA  ILE A  56      12.367  -0.120 -16.496  1.00 42.10           C
ATOM    244  C   ILE A  56      13.761  -0.326 -15.925  1.00 47.00           C
ATOM    245  O   ILE A  56      14.397  -1.367 -16.147  1.00 48.02           O
ATOM    246  CB  ILE A  56      11.498  -1.351 -16.223  1.00 46.00           C
ATOM    247  CG1 ILE A  56      10.066  -1.125 -16.713  1.00 42.79           C
ATOM    248  CG2 ILE A  56      11.521  -1.701 -14.711  1.00 37.28           C
ATOM    249  CD1 ILE A  56       9.211  -2.335 -16.482  1.00 44.50           C
ATOM    250  N   LYS A  57      14.238   0.673 -15.198  1.00 42.53           N
ATOM    251  CA  LYS A  57      15.519   0.592 -14.510  1.00 40.66           C
ATOM    252  C   LYS A  57      15.333  -0.187 -13.202  1.00 46.21           C
ATOM    253  O   LYS A  57      14.860   0.353 -12.195  1.00 46.35           O
ATOM    254  CB  LYS A  57      16.032   2.004 -14.264  1.00 43.91           C
ATOM    255  CG  LYS A  57      17.353   2.086 -13.577  1.00 48.94           C
ATOM    256  CD  LYS A  57      17.699   3.520 -13.306  1.00 50.97           C
ATOM    257  CE  LYS A  57      18.904   3.616 -12.408  1.00 46.88           C
ATOM    258  NZ  LYS A  57      19.020   5.018 -12.000  1.00 52.27           N
ATOM    259  N   LEU A  58      15.777  -1.442 -13.173  1.00 45.98           N
ATOM    260  CA  LEU A  58      15.501  -2.274 -12.008  1.00 45.39           C
ATOM    261  C   LEU A  58      16.420  -1.975 -10.835  1.00 47.05           C
ATOM    262  O   LEU A  58      16.024  -2.202  -9.686  1.00 48.12           O
ATOM    263  CB  LEU A  58      15.635  -3.756 -12.370  1.00 41.89           C
ATOM    264  CG  LEU A  58      14.614  -4.261 -13.385  1.00 43.70           C
ATOM    265  CD1 LEU A  58      14.980  -5.645 -13.885  1.00 44.25           C
ATOM    266  CD2 LEU A  58      13.215  -4.291 -12.758  1.00 39.07           C
ATOM    267  N   MET A  59      17.598  -1.398 -11.087  1.00 47.67           N
ATOM    268  CA  MET A  59      18.588  -1.189 -10.039  1.00 46.07           C
ATOM    269  C   MET A  59      18.539   0.260  -9.570  1.00 43.68           C
ATOM    270  O   MET A  59      18.828   1.163 -10.365  1.00 47.96           O
ATOM    271  CB  MET A  59      19.974  -1.530 -10.583  1.00 45.95           C
ATOM    272  CG  MET A  59      20.923  -2.157  -9.614  1.00 56.93           C
ATOM    273  SD  MET A  59      20.229  -3.593  -8.758  1.00 72.22           S
ATOM    274  CE  MET A  59      19.419  -4.478 -10.058  1.00 49.65           C
ATOM    275  N   PRO A  60      18.161   0.539  -8.328  1.00 40.28           N
ATOM    276  CA  PRO A  60      18.055   1.930  -7.881  1.00 44.60           C
ATOM    277  C   PRO A  60      19.412   2.557  -7.569  1.00 47.58           C
ATOM    278  O   PRO A  60      20.392   1.879  -7.270  1.00 51.12           O
ATOM    279  CB  PRO A  60      17.205   1.807  -6.613  1.00 44.16           C
ATOM    280  CG  PRO A  60      17.600   0.489  -6.070  1.00 42.42           C
ATOM    281  CD  PRO A  60      17.900  -0.407  -7.234  1.00 42.07           C
ATOM    282  N   ASN A  61      19.436   3.887  -7.578  1.00 47.28           N
ATOM    283  CA  ASN A  61      20.611   4.640  -7.151  1.00 50.84           C
ATOM    284  C   ASN A  61      20.611   4.729  -5.632  1.00 52.93           C
ATOM    285  O   ASN A  61      19.714   5.338  -5.041  1.00 55.14           O
ATOM    286  CB  ASN A  61      20.638   6.028  -7.796  1.00 52.01           C
ATOM    287  CG  ASN A  61      21.932   6.795  -7.499  1.00 59.46           C
ATOM    288  OD1 ASN A  61      22.471   6.704  -6.397  1.00 59.68           O
ATOM    289  ND2 ASN A  61      22.442   7.551  -8.503  1.00 61.60           N
ATOM    290  N   ILE A  62      21.617   4.134  -5.005  1.00 53.41           N
ATOM    291  CA  ILE A  62      21.701   4.003  -3.559  1.00 52.48           C
ATOM    292  C   ILE A  62      22.915   4.738  -2.985  1.00 57.19           C
ATOM    293  O   ILE A  62      23.277   4.502  -1.837  1.00 52.73           O
ATOM    294  CB  ILE A  62      21.743   2.528  -3.137  1.00 54.76           C
ATOM    295  CG1 ILE A  62      22.824   1.779  -3.933  1.00 48.59           C
ATOM    296  CG2 ILE A  62      20.362   1.928  -3.263  1.00 55.73           C
ATOM    297  CD1 ILE A  62      23.180   0.423  -3.336  1.00 51.19           C
ATOM    298  N   THR A  63      23.538   5.655  -3.752  1.00 58.06           N
ATOM    299  CA  THR A  63      24.826   6.199  -3.322  1.00 57.20           C
ATOM    300  C   THR A  63      24.740   7.015  -2.044  1.00 57.83           C
ATOM    301  O   THR A  63      25.596   6.853  -1.164  1.00 62.54           O
ATOM    302  CB  THR A  63      25.374   7.148  -4.404  1.00 60.76           C
ATOM    303  OG1 THR A  63      25.370   6.532  -5.692  1.00 66.06           O
ATOM    304  CG2 THR A  63      26.781   7.609  -4.078  1.00 58.22           C
ATOM    305  N   LEU A  64      23.651   7.738  -1.843  1.00 56.46           N
ATOM    306  CA  LEU A  64      23.400   8.510  -0.633  1.00 53.28           C
ATOM    307  C   LEU A  64      22.966   7.635   0.549  1.00 54.94           C
ATOM    308  O   LEU A  64      22.637   8.168   1.605  1.00 56.49           O
ATOM    309  CB  LEU A  64      22.349   9.577  -0.949  1.00 48.08           C
ATOM    310  CG  LEU A  64      22.828  10.668  -1.918  1.00 53.22           C
ATOM    311  CD1 LEU A  64      21.811  11.766  -1.999  1.00 47.49           C
ATOM    312  CD2 LEU A  64      24.190  11.248  -1.492  1.00 44.91           C
ATOM    313  N   LEU A  65      23.001   6.312   0.424  1.00 56.30           N
ATOM    314  CA  LEU A  65      22.768   5.427   1.557  1.00 61.51           C
ATOM    315  C   LEU A  65      24.036   4.800   2.134  1.00 62.59           C
ATOM    316  O   LEU A  65      23.922   3.978   3.043  1.00 61.41           O
ATOM    317  CB  LEU A  65      21.775   4.320   1.168  1.00 61.41           C
ATOM    318  CG  LEU A  65      20.401   4.792   0.659  1.00 59.91           C
ATOM    319  CD1 LEU A  65      19.447   3.596   0.426  1.00 57.33           C
ATOM    320  CD2 LEU A  65      19.768   5.787   1.626  1.00 54.22           C
ATOM    321  N   ASN A  66      25.228   5.124   1.607  1.00 66.86           N
ATOM    322  CA  ASN A  66      26.544   4.757   2.196  1.00 69.21           C
ATOM    323  C   ASN A  66      26.657   3.302   2.638  1.00 69.44           C
ATOM    324  O   ASN A  66      26.894   2.998   3.811  1.00 75.77           O
ATOM    325  CB  ASN A  66      26.948   5.639   3.397  1.00 64.84           C
ATOM    326  CG  ASN A  66      26.713   7.116   3.177  1.00 71.60           C
ATOM    327  OD1 ASN A  66      26.722   7.604   2.036  1.00 73.71           O
ATOM    328  ND2 ASN A  66      26.555   7.853   4.275  1.00 72.64           N
ATOM    329  N   ASN A  67      26.474   2.406   1.685  1.00 67.33           N
ATOM    330  CA  ASN A  67      26.699   0.977   1.867  1.00 69.23           C
ATOM    331  C   ASN A  67      25.761   0.351   2.893  1.00 66.31           C
ATOM    332  O   ASN A  67      25.928  -0.831   3.224  1.00 62.13           O
ATOM    333  CB  ASN A  67      28.134   0.739   2.380  1.00 73.48           C
ATOM    334  CG  ASN A  67      29.222   1.207   1.405  1.00 88.57           C
ATOM    335  OD1 ASN A  67      30.326   1.584   1.833  1.00 90.77           O
ATOM    336  ND2 ASN A  67      28.916   1.206   0.107  1.00 85.50           N
ATOM    337  N   CYS A  68      24.708   1.061   3.324  1.00 62.14           N
ATOM    338  CA  CYS A  68      23.774   0.497   4.292  1.00 58.29           C
ATOM    339  C   CYS A  68      22.799  -0.528   3.731  1.00 62.91           C
ATOM    340  O   CYS A  68      22.140  -1.210   4.521  1.00 62.56           O
ATOM    341  CB  CYS A  68      22.966   1.626   4.947  1.00 63.41           C
ATOM    342  SG  CYS A  68      24.013   2.602   6.039  1.00 74.28           S
ATOM    343  N   THR A  69      22.693  -0.676   2.412  1.00 62.55           N
ATOM    344  CA  THR A  69      21.743  -1.612   1.830  1.00 60.17           C
ATOM    345  C   THR A  69      22.447  -2.664   0.981  1.00 60.28           C
ATOM    346  O   THR A  69      21.822  -3.317   0.140  1.00 58.27           O
ATOM    347  CB  THR A  69      20.690  -0.843   1.032  1.00 56.30           C
ATOM    348  OG1 THR A  69      21.296  -0.288  -0.134  1.00 58.36           O
ATOM    349  CG2 THR A  69      20.092   0.304   1.871  1.00 51.74           C
ATOM    350  N   ARG A  70      23.742  -2.853   1.212  1.00 64.84           N
ATOM    351  CA  ARG A  70      24.549  -3.693   0.337  1.00 62.13           C
ATOM    352  C   ARG A  70      24.042  -5.133   0.329  1.00 59.43           C
ATOM    353  O   ARG A  70      24.001  -5.782  -0.724  1.00 57.17           O
ATOM    354  CB  ARG A  70      26.017  -3.602   0.761  1.00 62.14           C
ATOM    355  CG  ARG A  70      26.944  -4.464  -0.037  1.00 73.83           C
ATOM    356  CD  ARG A  70      28.348  -4.445   0.534  1.00 82.94           C
ATOM    357  NE  ARG A  70      28.360  -5.132   1.831  1.00 94.31           N
ATOM    358  CZ  ARG A  70      28.375  -6.457   1.997  1.00 94.27           C
ATOM    359  NH1 ARG A  70      28.380  -6.962   3.226  1.00 91.00           N
ATOM    360  NH2 ARG A  70      28.395  -7.275   0.942  1.00 86.64           N
ATOM    361  N   VAL A  71      23.717  -5.675   1.496  1.00 61.06           N
ATOM    362  CA  VAL A  71      23.235  -7.052   1.551  1.00 58.01           C
ATOM    363  C   VAL A  71      21.885  -7.175   0.846  1.00 56.17           C
ATOM    364  O   VAL A  71      21.663  -8.096   0.053  1.00 59.54           O
ATOM    365  CB  VAL A  71      23.172  -7.540   3.009  1.00 55.93           C
ATOM    366  CG1 VAL A  71      22.456  -8.850   3.095  1.00 49.83           C
ATOM    367  CG2 VAL A  71      24.574  -7.662   3.573  1.00 52.00           C
ATOM    368  N   GLU A  72      20.970  -6.240   1.111  1.00 55.05           N
ATOM    369  CA  GLU A  72      19.635  -6.315   0.525  1.00 52.47           C
ATOM    370  C   GLU A  72      19.675  -6.138  -0.996  1.00 54.90           C
ATOM    371  O   GLU A  72      18.968  -6.844  -1.732  1.00 52.42           O
ATOM    372  CB  GLU A  72      18.729  -5.265   1.166  1.00 54.40           C
ATOM    373  CG  GLU A  72      18.347  -5.557   2.626  1.00 54.97           C
ATOM    374  CD  GLU A  72      19.395  -5.103   3.671  1.00 58.59           C
ATOM    375  OE1 GLU A  72      20.418  -4.460   3.297  1.00 55.39           O
ATOM    376  OE2 GLU A  72      19.168  -5.385   4.876  1.00 56.77           O
ATOM    377  N   ILE A  73      20.503  -5.212  -1.484  1.00 52.59           N
ATOM    378  CA  ILE A  73      20.626  -4.997  -2.923  1.00 51.67           C
ATOM    379  C   ILE A  73      21.195  -6.232  -3.605  1.00 53.37           C
ATOM    380  O   ILE A  73      20.796  -6.581  -4.723  1.00 56.12           O
ATOM    381  CB  ILE A  73      21.460  -3.745  -3.226  1.00 48.80           C
ATOM    382  CG1 ILE A  73      20.636  -2.499  -2.924  1.00 56.28           C
ATOM    383  CG2 ILE A  73      21.869  -3.736  -4.661  1.00 48.57           C
ATOM    384  CD1 ILE A  73      19.617  -2.168  -4.004  1.00 45.50           C
ATOM    385  N   ALA A  74      22.196  -6.859  -2.999  1.00 54.74           N
ATOM    386  CA  ALA A  74      22.791  -8.030  -3.631  1.00 51.70           C
ATOM    387  C   ALA A  74      21.784  -9.158  -3.716  1.00 52.10           C
ATOM    388  O   ALA A  74      21.749  -9.899  -4.703  1.00 53.73           O
ATOM    389  CB  ALA A  74      24.019  -8.485  -2.857  1.00 46.53           C
ATOM    390  N   GLU A  75      20.948  -9.294  -2.690  1.00 50.77           N
ATOM    391  CA  GLU A  75      19.925 -10.329  -2.693  1.00 53.52           C
ATOM    392  C   GLU A  75      18.833 -10.029  -3.714  1.00 52.48           C
ATOM    393  O   GLU A  75      18.347 -10.932  -4.402  1.00 51.40           O
ATOM    394  CB  GLU A  75      19.365 -10.479  -1.284  1.00 53.18           C
ATOM    395  CG  GLU A  75      18.133 -11.353  -1.175  1.00 60.94           C
ATOM    396  CD  GLU A  75      18.446 -12.837  -1.252  1.00 67.01           C
ATOM    397  OE1 GLU A  75      19.636 -13.201  -1.453  1.00 62.40           O
ATOM    398  OE2 GLU A  75      17.498 -13.639  -1.062  1.00 69.50           O
ATOM    399  N   TYR A  76      18.407  -8.775  -3.783  1.00 49.47           N
ATOM    400  CA  TYR A  76      17.492  -8.333  -4.826  1.00 50.80           C
ATOM    401  C   TYR A  76      18.025  -8.709  -6.203  1.00 51.63           C
ATOM    402  O   TYR A  76      17.308  -9.299  -7.016  1.00 53.94           O
ATOM    403  CB  TYR A  76      17.285  -6.825  -4.679  1.00 51.10           C
ATOM    404  CG  TYR A  76      16.520  -6.086  -5.735  1.00 47.15           C
ATOM    405  CD1 TYR A  76      15.152  -6.248  -5.864  1.00 46.51           C
ATOM    406  CD2 TYR A  76      17.142  -5.126  -6.523  1.00 50.14           C
ATOM    407  CE1 TYR A  76      14.428  -5.517  -6.803  1.00 48.48           C
ATOM    408  CE2 TYR A  76      16.427  -4.388  -7.471  1.00 48.97           C
ATOM    409  CZ  TYR A  76      15.068  -4.593  -7.600  1.00 46.45           C
ATOM    410  OH  TYR A  76      14.347  -3.878  -8.520  1.00 43.25           O
ATOM    411  N   ARG A  77      19.288  -8.367  -6.486  1.00 50.76           N
ATOM    412  CA  ARG A  77      19.872  -8.686  -7.785  1.00 50.33           C
ATOM    413  C   ARG A  77      19.820 -10.183  -8.061  1.00 50.50           C
ATOM    414  O   ARG A  77      19.502 -10.609  -9.177  1.00 50.89           O
ATOM    415  CB  ARG A  77      21.316  -8.189  -7.862  1.00 53.34           C
ATOM    416  CG  ARG A  77      21.431  -6.677  -7.760  1.00 61.61           C
ATOM    417  CD  ARG A  77      22.880  -6.181  -7.525  1.00 63.45           C
ATOM    418  NE  ARG A  77      23.733  -6.408  -8.688  1.00 67.23           N
ATOM    419  CZ  ARG A  77      23.994  -5.473  -9.608  1.00 74.18           C
ATOM    420  NH1 ARG A  77      23.469  -4.247  -9.503  1.00 64.16           N
ATOM    421  NH2 ARG A  77      24.776  -5.761 -10.647  1.00 77.54           N
ATOM    422  N   ARG A  78      20.070 -10.999  -7.043  1.00 48.34           N
ATOM    423  CA  ARG A  78      20.057 -12.440  -7.254  1.00 52.43           C
ATOM    424  C   ARG A  78      18.655 -12.942  -7.584  1.00 52.49           C
ATOM    425  O   ARG A  78      18.489 -13.801  -8.455  1.00 50.85           O
ATOM    426  CB  ARG A  78      20.591 -13.149  -6.005  1.00 50.65           C
ATOM    427  CG  ARG A  78      20.874 -14.635  -6.188  1.00 46.71           C
ATOM    428  CD  ARG A  78      21.236 -15.368  -4.872  1.00 54.46           C
ATOM    429  NE  ARG A  78      20.195 -15.255  -3.841  1.00 53.56           N
ATOM    430  CZ  ARG A  78      19.035 -15.920  -3.884  1.00 61.07           C
ATOM    431  NH1 ARG A  78      18.773 -16.738  -4.907  1.00 57.83           N
ATOM    432  NH2 ARG A  78      18.122 -15.760  -2.922  1.00 60.12           N
ATOM    433  N   LEU A  79      17.637 -12.429  -6.888  1.00 51.28           N
ATOM    434  CA  LEU A  79      16.264 -12.801  -7.208  1.00 49.67           C
ATOM    435  C   LEU A  79      15.897 -12.372  -8.616  1.00 50.55           C
ATOM    436  O   LEU A  79      15.250 -13.132  -9.346  1.00 51.98           O
ATOM    437  CB  LEU A  79      15.289 -12.213  -6.189  1.00 42.71           C
ATOM    438  CG  LEU A  79      15.495 -12.878  -4.834  1.00 46.36           C
ATOM    439  CD1 LEU A  79      14.707 -12.131  -3.788  1.00 47.43           C
ATOM    440  CD2 LEU A  79      15.126 -14.356  -4.867  1.00 43.14           C
ATOM    441  N   LEU A  80      16.334 -11.177  -9.032  1.00 44.36           N
ATOM    442  CA  LEU A  80      15.990 -10.718 -10.368  1.00 44.72           C
ATOM    443  C   LEU A  80      16.554 -11.636 -11.460  1.00 49.14           C
ATOM    444  O   LEU A  80      15.875 -11.885 -12.461  1.00 48.11           O
ATOM    445  CB  LEU A  80      16.467  -9.279 -10.565  1.00 47.48           C
ATOM    446  CG  LEU A  80      15.681  -8.216  -9.796  1.00 48.37           C
ATOM    447  CD1 LEU A  80      16.295  -6.837  -9.987  1.00 41.15           C
ATOM    448  CD2 LEU A  80      14.210  -8.226 -10.230  1.00 39.24           C
ATOM    449  N   ARG A  81      17.772 -12.171 -11.286  1.00 48.85           N
ATOM    450  CA  ARG A  81      18.388 -12.946 -12.365  1.00 47.18           C
ATOM    451  C   ARG A  81      17.524 -14.128 -12.762  1.00 49.88           C
ATOM    452  O   ARG A  81      17.404 -14.436 -13.952  1.00 48.30           O
ATOM    453  CB  ARG A  81      19.788 -13.403 -11.979  1.00 53.08           C
ATOM    454  CG  ARG A  81      20.764 -12.239 -12.023  1.00 61.94           C
ATOM    455  CD  ARG A  81      22.213 -12.641 -11.963  1.00 62.70           C
ATOM    456  NE  ARG A  81      22.442 -13.369 -10.718  1.00 68.82           N
ATOM    457  CZ  ARG A  81      23.058 -12.859  -9.648  1.00 68.29           C
ATOM    458  NH1 ARG A  81      23.507 -11.607  -9.656  1.00 66.23           N
ATOM    459  NH2 ARG A  81      23.216 -13.600  -8.555  1.00 64.49           N
ATOM    460  N   THR A  82      16.915 -14.808 -11.784  1.00 45.97           N
ATOM    461  CA  THR A  82      16.076 -15.945 -12.115  1.00 39.86           C
ATOM    462  C   THR A  82      14.962 -15.529 -13.060  1.00 46.74           C
ATOM    463  O   THR A  82      14.559 -16.302 -13.933  1.00 51.04           O
ATOM    464  CB  THR A  82      15.505 -16.574 -10.850  1.00 47.41           C
ATOM    465  OG1 THR A  82      16.565 -16.846  -9.944  1.00 51.75           O
ATOM    466  CG2 THR A  82      14.853 -17.913 -11.149  1.00 46.50           C
ATOM    467  N   VAL A  83      14.438 -14.317 -12.894  1.00 48.46           N
ATOM    468  CA  VAL A  83      13.343 -13.869 -13.747  1.00 44.97           C
ATOM    469  C   VAL A  83      13.847 -13.361 -15.097  1.00 43.89           C
ATOM    470  O   VAL A  83      13.273 -13.676 -16.140  1.00 48.36           O
ATOM    471  CB  VAL A  83      12.526 -12.797 -13.002  1.00 42.65           C
ATOM    472  CG1 VAL A  83      11.408 -12.246 -13.885  1.00 38.07           C
ATOM    473  CG2 VAL A  83      11.964 -13.373 -11.696  1.00 38.65           C
ATOM    474  N   LEU A  84      14.954 -12.625 -15.115  1.00 45.83           N
ATOM    475  CA  LEU A  84      15.335 -11.917 -16.332  1.00 46.50           C
ATOM    476  C   LEU A  84      15.964 -12.836 -17.377  1.00 48.28           C
ATOM    477  O   LEU A  84      15.759 -12.634 -18.576  1.00 50.71           O
ATOM    478  CB  LEU A  84      16.289 -10.770 -16.012  1.00 42.44           C
ATOM    479  CG  LEU A  84      15.745  -9.704 -15.074  1.00 43.80           C
ATOM    480  CD1 LEU A  84      16.803  -8.636 -14.847  1.00 44.32           C
ATOM    481  CD2 LEU A  84      14.426  -9.124 -15.584  1.00 44.95           C
ATOM    482  N   GLU A  85      16.766 -13.809 -16.951  1.00 47.53           N
ATOM    483  CA  GLU A  85      17.486 -14.655 -17.901  1.00 46.94           C
ATOM    484  C   GLU A  85      16.585 -15.399 -18.875  1.00 48.21           C
ATOM    485  O   GLU A  85      16.861 -15.348 -20.085  1.00 53.15           O
ATOM    486  CB  GLU A  85      18.366 -15.635 -17.128  1.00 48.21           C
ATOM    487  CG  GLU A  85      19.521 -14.961 -16.464  1.00 56.96           C
ATOM    488  CD  GLU A  85      20.484 -15.928 -15.779  1.00 65.62           C
ATOM    489  OE1 GLU A  85      20.104 -17.108 -15.551  1.00 56.93           O
ATOM    490  OE2 GLU A  85      21.585 -15.455 -15.381  1.00 72.30           O
ATOM    491  N   PRO A  86      15.488 -16.042 -18.462  1.00 46.11           N
ATOM    492  CA  PRO A  86      14.631 -16.714 -19.463  1.00 47.99           C
ATOM    493  C   PRO A  86      14.040 -15.784 -20.492  1.00 50.67           C
ATOM    494  O   PRO A  86      13.929 -16.176 -21.657  1.00 53.92           O
ATOM    495  CB  PRO A  86      13.531 -17.360 -18.621  1.00 36.00           C
ATOM    496  CG  PRO A  86      14.090 -17.469 -17.324  1.00 44.48           C
ATOM    497  CD  PRO A  86      15.027 -16.320 -17.105  1.00 44.13           C
ATOM    498  N   ILE A  87      13.683 -14.559 -20.109  1.00 45.70           N
ATOM    499  CA  ILE A  87      13.149 -13.623 -21.082  1.00 49.32           C
ATOM    500  C   ILE A  87      14.229 -13.228 -22.076  1.00 47.94           C
ATOM    501  O   ILE A  87      14.014 -13.256 -23.292  1.00 53.11           O
ATOM    502  CB  ILE A  87      12.572 -12.376 -20.393  1.00 52.36           C
ATOM    503  CG1 ILE A  87      11.597 -12.770 -19.292  1.00 52.63           C
ATOM    504  CG2 ILE A  87      11.853 -11.499 -21.440  1.00 49.46           C
ATOM    505  CD1 ILE A  87      11.289 -11.622 -18.345  1.00 48.58           C
ATOM    506  N   ARG A  88      15.407 -12.854 -21.579  1.00 46.42           N
ATOM    507  CA  ARG A  88      16.510 -12.541 -22.486  1.00 55.59           C
ATOM    508  C   ARG A  88      16.742 -13.698 -23.460  1.00 54.14           C
ATOM    509  O   ARG A  88      16.942 -13.484 -24.663  1.00 51.13           O
ATOM    510  CB  ARG A  88      17.791 -12.231 -21.712  1.00 49.86           C
ATOM    511  CG  ARG A  88      19.019 -12.276 -22.610  1.00 54.99           C
ATOM    512  CD  ARG A  88      20.254 -12.561 -21.818  1.00 56.81           C
ATOM    513  NE  ARG A  88      20.190 -13.965 -21.451  1.00 56.66           N
ATOM    514  CZ  ARG A  88      20.909 -14.525 -20.496  1.00 57.31           C
ATOM    515  NH1 ARG A  88      21.768 -13.798 -19.785  1.00 51.31           N
ATOM    516  NH2 ARG A  88      20.741 -15.817 -20.251  1.00 57.82           N
ATOM    517  N   ASP A  89      16.715 -14.932 -22.947  1.00 53.40           N
ATOM    518  CA  ASP A  89      16.931 -16.098 -23.793  1.00 52.65           C
ATOM    519  C   ASP A  89      15.818 -16.238 -24.822  1.00 54.00           C
ATOM    520  O   ASP A  89      16.084 -16.540 -25.988  1.00 57.91           O
ATOM    521  CB  ASP A  89      17.031 -17.361 -22.936  1.00 49.13           C
ATOM    522  CG  ASP A  89      18.323 -17.417 -22.129  1.00 58.71           C
ATOM    523  OD1 ASP A  89      19.219 -16.546 -22.310  1.00 52.99           O
ATOM    524  OD2 ASP A  89      18.426 -18.329 -21.278  1.00 63.36           O
ATOM    525  N   ALA A  90      14.567 -16.007 -24.423  1.00 50.73           N
ATOM    526  CA  ALA A  90      13.470 -16.129 -25.380  1.00 50.96           C
ATOM    527  C   ALA A  90      13.583 -15.091 -26.495  1.00 54.32           C
ATOM    528  O   ALA A  90      13.368 -15.405 -27.671  1.00 56.27           O
ATOM    529  CB  ALA A  90      12.126 -15.996 -24.664  1.00 43.17           C
ATOM    530  N   LEU A  91      13.977 -13.861 -26.155  1.00 55.32           N
ATOM    531  CA  LEU A  91      14.142 -12.827 -27.174  1.00 55.31           C
ATOM    532  C   LEU A  91      15.278 -13.159 -28.142  1.00 61.31           C
ATOM    533  O   LEU A  91      15.144 -12.939 -29.357  1.00 59.50           O
ATOM    534  CB  LEU A  91      14.362 -11.470 -26.510  1.00 49.00           C
ATOM    535  CG  LEU A  91      13.237 -10.888 -25.636  1.00 52.13           C
ATOM    536  CD1 LEU A  91      13.672  -9.561 -25.026  1.00 51.40           C
ATOM    537  CD2 LEU A  91      11.929 -10.701 -26.381  1.00 51.25           C
ATOM    538  N   ASN A  92      16.410 -13.667 -27.621  1.00 59.18           N
ATOM    539  CA  ASN A  92      17.533 -14.076 -28.470  1.00 55.20           C
ATOM    540  C   ASN A  92      17.172 -15.259 -29.374  1.00 57.55           C
ATOM    541  O   ASN A  92      17.627 -15.344 -30.520  1.00 58.32           O
ATOM    542  CB  ASN A  92      18.712 -14.438 -27.591  1.00 53.26           C
ATOM    543  CG  ASN A  92      19.316 -13.232 -26.922  1.00 63.36           C
ATOM    544  OD1 ASN A  92      19.024 -12.103 -27.307  1.00 64.42           O
ATOM    545  ND2 ASN A  92      20.134 -13.460 -25.878  1.00 58.39           N
ATOM    546  N   ALA A  93      16.357 -16.184 -28.880  1.00 53.73           N
ATOM    547  CA  ALA A  93      15.945 -17.309 -29.708  1.00 57.38           C
ATOM    548  C   ALA A  93      15.191 -16.857 -30.961  1.00 64.43           C
ATOM    549  O   ALA A  93      15.264 -17.521 -32.006  1.00 63.87           O
ATOM    550  CB  ALA A  93      15.102 -18.269 -28.875  1.00 50.10           C
ATOM    551  N   MET A  94      14.452 -15.747 -30.883  1.00 59.07           N
ATOM    552  CA  MET A  94      13.739 -15.281 -32.063  1.00 60.16           C
ATOM    553  C   MET A  94      14.651 -14.478 -32.992  1.00 60.20           C
ATOM    554  O   MET A  94      14.846 -14.853 -34.155  1.00 60.15           O
ATOM    555  CB  MET A  94      12.544 -14.427 -31.632  1.00 57.91           C
ATOM    556  CG  MET A  94      11.804 -13.730 -32.752  1.00 53.49           C
ATOM    557  SD  MET A  94      11.138 -14.891 -33.967  1.00 65.42           S
ATOM    558  CE  MET A  94       9.658 -15.499 -33.160  1.00 56.66           C
ATOM    559  N   THR A  95      15.306 -13.442 -32.466  1.00 57.14           N
ATOM    560  CA  THR A  95      16.090 -12.549 -33.315  1.00 58.70           C
ATOM    561  C   THR A  95      17.295 -13.226 -33.962  1.00 61.10           C
ATOM    562  O   THR A  95      17.806 -12.726 -34.973  1.00 60.08           O
ATOM    563  CB  THR A  95      16.560 -11.342 -32.515  1.00 54.90           C
ATOM    564  OG1 THR A  95      17.476 -11.792 -31.520  1.00 60.76           O
ATOM    565  CG2 THR A  95      15.416 -10.648 -31.877  1.00 57.54           C
ATOM    566  N   GLN A  96      17.784 -14.320 -33.394  1.00 56.28           N
ATOM    567  CA  GLN A  96      18.851 -15.036 -34.069  1.00 57.17           C
ATOM    568  C   GLN A  96      18.347 -15.748 -35.321  1.00 57.42           C
ATOM    569  O   GLN A  96      19.161 -16.244 -36.100  1.00 62.77           O
ATOM    570  CB  GLN A  96      19.522 -16.000 -33.091  1.00 58.73           C
ATOM    571  CG  GLN A  96      18.927 -17.381 -33.065  1.00 70.07           C
ATOM    572  CD  GLN A  96      19.420 -18.178 -31.880  1.00 77.31           C
ATOM    573  OE1 GLN A  96      20.422 -17.812 -31.251  1.00 76.38           O
ATOM    574  NE2 GLN A  96      18.746 -19.305 -31.592  1.00 73.09           N
ATOM    575  N   ASN A  97      17.035 -15.862 -35.515  1.00 57.07           N
ATOM    576  CA  ASN A  97      16.506 -16.430 -36.746  1.00 58.62           C
ATOM    577  C   ASN A  97      16.042 -15.352 -37.716  1.00 59.81           C
ATOM    578  O   ASN A  97      15.369 -15.666 -38.696  1.00 60.83           O
ATOM    579  CB  ASN A  97      15.361 -17.386 -36.458  1.00 54.19           C
ATOM    580  CG  ASN A  97      15.794 -18.570 -35.642  1.00 59.36           C
ATOM    581  OD1 ASN A  97      15.190 -18.888 -34.618  1.00 60.60           O
ATOM    582  ND2 ASN A  97      16.819 -19.266 -36.114  1.00 60.78           N
ATOM    583  N   ILE A  98      16.388 -14.092 -37.472  1.00 56.76           N
ATOM    584  CA  ILE A  98      15.966 -12.999 -38.327  1.00 62.75           C
ATOM    585  C   ILE A  98      17.218 -12.355 -38.916  1.00 67.54           C
ATOM    586  O   ILE A  98      17.954 -11.646 -38.213  1.00 66.18           O
ATOM    587  CB  ILE A  98      15.122 -11.972 -37.566  1.00 62.53           C
ATOM    588  CG1 ILE A  98      13.844 -12.630 -37.031  1.00 63.05           C
ATOM    589  CG2 ILE A  98      14.749 -10.836 -38.485  1.00 59.43           C
ATOM    590  CD1 ILE A  98      12.932 -11.669 -36.295  1.00 59.08           C
ATOM    591  N   ARG A  99      17.456 -12.595 -40.204  1.00 70.98           N
ATOM    592  CA  ARG A  99      18.657 -12.185 -40.917  1.00 75.29           C
ATOM    593  C   ARG A  99      18.243 -11.173 -41.982  1.00 76.77           C
ATOM    594  O   ARG A  99      17.066 -11.107 -42.357  1.00 75.16           O
ATOM    595  CB  ARG A  99      19.361 -13.387 -41.575  1.00 79.99           C
ATOM    596  CG  ARG A  99      20.172 -14.264 -40.599  1.00 85.45           C
ATOM    597  CD  ARG A  99      20.042 -15.777 -40.867  1.00 87.50           C
ATOM    598  NE  ARG A  99      19.771 -16.555 -39.644  1.00 82.45           N
ATOM    599  CZ  ARG A  99      19.854 -17.888 -39.564  1.00 87.92           C
ATOM    600  NH1 ARG A  99      20.206 -18.592 -40.642  1.00 93.83           N
ATOM    601  NH2 ARG A  99      19.580 -18.526 -38.418  1.00 70.89           N
ATOM    602  N   PRO A 100      19.170 -10.363 -42.483  1.00 81.82           N
ATOM    603  CA  PRO A 100      18.863  -9.515 -43.652  1.00 82.18           C
ATOM    604  C   PRO A 100      18.690 -10.330 -44.928  1.00 87.46           C
ATOM    605  O   PRO A 100      19.315 -11.384 -45.093  1.00 89.43           O
ATOM    606  CB  PRO A 100      20.063  -8.569 -43.729  1.00 83.76           C
ATOM    607  CG  PRO A 100      20.727  -8.677 -42.336  1.00 82.24           C
ATOM    608  CD  PRO A 100      20.496 -10.083 -41.916  1.00 79.25           C
ATOM    609  N   VAL A 101      17.916  -9.771 -45.882  1.00 85.77           N
ATOM    610  CA  VAL A 101      17.335 -10.566 -46.982  1.00 90.10           C
ATOM    611  C   VAL A 101      18.412 -11.319 -47.770  1.00 98.87           C
ATOM    612  O   VAL A 101      18.167 -12.439 -48.249  1.00 99.14           O
ATOM    613  CB  VAL A 101      16.358  -9.771 -47.890  1.00 87.65           C
ATOM    614  CG1 VAL A 101      14.971  -9.690 -47.249  1.00 82.93           C
ATOM    615  CG2 VAL A 101      16.810  -8.342 -48.182  1.00 91.61           C
ATOM    616  N   GLN A 102      19.591 -10.721 -47.954  1.00101.20           N
ATOM    617  CA  GLN A 102      20.594 -11.233 -48.880  1.00107.76           C
ATOM    618  C   GLN A 102      21.272 -12.529 -48.396  1.00111.65           C
ATOM    619  O   GLN A 102      22.106 -13.075 -49.141  1.00111.42           O
ATOM    620  CB  GLN A 102      21.662 -10.159 -49.032  1.00104.01           C
ATOM    621  CG  GLN A 102      21.044  -8.784 -49.302  1.00105.28           C
ATOM    622  CD  GLN A 102      20.357  -8.211 -48.043  1.00103.73           C
ATOM    623  OE1 GLN A 102      19.163  -8.331 -47.854  1.00103.41           O
ATOM    624  NE2 GLN A 102      21.149  -7.680 -47.143  1.00 98.97           N
ATOM    625  N   SER A 103      20.977 -13.009 -47.176  1.00111.38           N
ATOM    626  CA  SER A 103      21.531 -14.268 -46.670  1.00114.83           C
ATOM    627  C   SER A 103      20.954 -15.496 -47.387  1.00115.85           C
ATOM    628  O   SER A 103      21.275 -16.629 -46.992  1.00116.05           O
ATOM    629  CB  SER A 103      21.283 -14.402 -45.162  1.00109.48           C
ATOM    630  OG  SER A 103      21.970 -15.527 -44.638  1.00110.13           O
ATOM    631  N   VAL A 104      20.133 -15.300 -48.418  1.00117.69           N
ATOM    632  CA  VAL A 104      19.506 -16.396 -49.159  1.00116.80           C
ATOM    633  C   VAL A 104      20.008 -16.472 -50.605  1.00113.92           C
ATOM    634  O   VAL A 104      20.962 -17.185 -50.911  1.00109.07           O
ATOM    635  CB  VAL A 104      17.944 -16.261 -49.122  1.00108.92           C
ATOM    636  CG1 VAL A 104      17.447 -16.023 -47.692  1.00 97.89           C
ATOM    637  CG2 VAL A 104      17.450 -15.163 -50.078  1.00 96.34           C
TER     638      VAL A 104
ATOM    639  N   GLY C 115      15.306  -4.838 -45.484  1.00 71.52           N
ATOM    640  CA  GLY C 115      14.534  -6.051 -45.616  1.00 69.29           C
ATOM    641  C   GLY C 115      15.158  -7.193 -44.841  1.00 76.98           C
ATOM    642  O   GLY C 115      16.355  -7.471 -44.985  1.00 79.46           O
ATOM    643  N   VAL C 116      14.347  -7.915 -44.070  1.00 72.50           N
ATOM    644  CA  VAL C 116      14.836  -9.061 -43.316  1.00 72.74           C
ATOM    645  C   VAL C 116      14.036 -10.308 -43.658  1.00 67.48           C
ATOM    646  O   VAL C 116      12.883 -10.250 -44.079  1.00 67.65           O
ATOM    647  CB  VAL C 116      14.792  -8.801 -41.799  1.00 71.09           C
ATOM    648  CG1 VAL C 116      15.723  -7.667 -41.440  1.00 69.82           C
ATOM    649  CG2 VAL C 116      13.347  -8.527 -41.359  1.00 62.88           C
ATOM    650  N   VAL C 117      14.659 -11.459 -43.425  1.00 66.63           N
ATOM    651  CA  VAL C 117      14.044 -12.756 -43.677  1.00 62.97           C
ATOM    652  C   VAL C 117      14.098 -13.590 -42.397  1.00 59.55           C
ATOM    653  O   VAL C 117      15.078 -13.553 -41.648  1.00 63.45           O
ATOM    654  CB  VAL C 117      14.760 -13.437 -44.869  1.00 61.58           C
ATOM    655  CG1 VAL C 117      16.230 -13.449 -44.642  1.00 71.19           C
ATOM    656  CG2 VAL C 117      14.318 -14.877 -45.021  1.00 55.66           C
ATOM    657  N   LEU C 118      13.020 -14.324 -42.134  1.00 55.20           N
ATOM    658  CA  LEU C 118      12.932 -15.262 -41.017  1.00 55.28           C
ATOM    659  C   LEU C 118      13.399 -16.658 -41.426  1.00 54.99           C
ATOM    660  O   LEU C 118      13.059 -17.138 -42.514  1.00 56.56           O
ATOM    661  CB  LEU C 118      11.505 -15.313 -40.475  1.00 54.02           C
ATOM    662  CG  LEU C 118      11.160 -16.402 -39.462  1.00 55.36           C
ATOM    663  CD1 LEU C 118      11.882 -16.176 -38.180  1.00 59.64           C
ATOM    664  CD2 LEU C 118       9.680 -16.450 -39.231  1.00 56.15           C
ATOM    665  N   ALA C 119      14.224 -17.285 -40.586  1.00 49.76           N
ATOM    666  CA  ALA C 119      14.717 -18.632 -40.863  1.00 55.26           C
ATOM    667  C   ALA C 119      13.641 -19.637 -40.442  1.00 56.72           C
ATOM    668  O   ALA C 119      13.661 -20.213 -39.353  1.00 56.82           O
ATOM    669  CB  ALA C 119      16.038 -18.875 -40.144  1.00 53.87           C
ATOM    670  N   GLY C 120      12.693 -19.871 -41.350  1.00 52.22           N
ATOM    671  CA  GLY C 120      11.530 -20.660 -40.993  1.00 52.49           C
ATOM    672  C   GLY C 120      11.852 -22.130 -40.819  1.00 54.01           C
ATOM    673  O   GLY C 120      11.231 -22.823 -40.001  1.00 51.48           O
ATOM    674  N   ALA C 121      12.784 -22.648 -41.620  1.00 51.69           N
ATOM    675  CA  ALA C 121      13.192 -24.034 -41.413  1.00 53.93           C
ATOM    676  C   ALA C 121      13.892 -24.195 -40.063  1.00 56.12           C
ATOM    677  O   ALA C 121      13.616 -25.146 -39.329  1.00 58.42           O
ATOM    678  CB  ALA C 121      14.073 -24.512 -42.563  1.00 49.62           C
ATOM    679  N   ALA C 122      14.751 -23.240 -39.698  1.00 55.74           N
ATOM    680  CA  ALA C 122      15.407 -23.263 -38.393  1.00 53.43           C
ATOM    681  C   ALA C 122      14.406 -23.105 -37.256  1.00 55.91           C
ATOM    682  O   ALA C 122      14.401 -23.893 -36.302  1.00 56.62           O
ATOM    683  CB  ALA C 122      16.451 -22.149 -38.306  1.00 44.89           C
ATOM    684  N   LEU C 123      13.535 -22.101 -37.349  1.00 53.99           N
ATOM    685  CA  LEU C 123      12.558 -21.876 -36.293  1.00 50.62           C
ATOM    686  C   LEU C 123      11.537 -23.007 -36.239  1.00 51.18           C
ATOM    687  O   LEU C 123      11.021 -23.315 -35.161  1.00 53.71           O
ATOM    688  CB  LEU C 123      11.902 -20.504 -36.467  1.00 55.37           C
ATOM    689  CG  LEU C 123      10.830 -20.154 -35.431  1.00 58.20           C
ATOM    690  CD1 LEU C 123      11.432 -20.268 -34.064  1.00 60.23           C
ATOM    691  CD2 LEU C 123      10.291 -18.755 -35.623  1.00 55.67           C
ATOM    692  N   GLY C 124      11.191 -23.585 -37.376  1.00 50.19           N
ATOM    693  CA  GLY C 124      10.279 -24.721 -37.385  1.00 41.09           C
ATOM    694  C   GLY C 124       8.808 -24.442 -37.233  1.00 50.14           C
ATOM    695  O   GLY C 124       8.003 -24.852 -38.079  1.00 49.86           O
ATOM    696  N   VAL C 125       8.431 -23.701 -36.197  1.00 44.29           N
ATOM    697  CA  VAL C 125       7.029 -23.499 -35.877  1.00 45.96           C
ATOM    698  C   VAL C 125       6.846 -22.107 -35.280  1.00 47.50           C
ATOM    699  O   VAL C 125       7.677 -21.641 -34.498  1.00 47.63           O
ATOM    700  CB  VAL C 125       6.541 -24.619 -34.925  1.00 49.71           C
ATOM    701  CG1 VAL C 125       7.421 -24.690 -33.702  1.00 40.88           C
ATOM    702  CG2 VAL C 125       5.136 -24.363 -34.485  1.00 49.31           C
ATOM    703  N   ALA C 126       5.780 -21.421 -35.693  1.00 47.02           N
ATOM    704  CA  ALA C 126       5.455 -20.113 -35.131  1.00 49.75           C
ATOM    705  C   ALA C 126       4.071 -19.669 -35.607  1.00 49.29           C
ATOM    706  O   ALA C 126       3.690 -19.886 -36.760  1.00 46.48           O
ATOM    707  CB  ALA C 126       6.505 -19.053 -35.502  1.00 45.32           C
ATOM    708  N   THR C 127       3.340 -19.021 -34.721  1.00 47.45           N
ATOM    709  CA  THR C 127       2.073 -18.436 -35.117  1.00 50.65           C
ATOM    710  C   THR C 127       2.313 -17.145 -35.898  1.00 49.86           C
ATOM    711  O   THR C 127       3.410 -16.577 -35.879  1.00 54.21           O
ATOM    712  CB  THR C 127       1.238 -18.132 -33.883  1.00 48.13           C
ATOM    713  OG1 THR C 127       1.923 -17.129 -33.119  1.00 49.45           O
ATOM    714  CG2 THR C 127       1.047 -19.384 -33.031  1.00 45.54           C
ATOM    715  N   ALA C 128       1.296 -16.713 -36.645  1.00 48.98           N
ATOM    716  CA  ALA C 128       1.418 -15.431 -37.333  1.00 47.81           C
ATOM    717  C   ALA C 128       1.732 -14.323 -36.335  1.00 50.59           C
ATOM    718  O   ALA C 128       2.530 -13.413 -36.613  1.00 50.36           O
ATOM    719  CB  ALA C 128       0.138 -15.120 -38.101  1.00 46.26           C
ATOM    720  N   ALA C 129       1.068 -14.361 -35.180  1.00 49.83           N
ATOM    721  CA  ALA C 129       1.335 -13.390 -34.124  1.00 47.86           C
ATOM    722  C   ALA C 129       2.796 -13.410 -33.682  1.00 50.73           C
ATOM    723  O   ALA C 129       3.396 -12.354 -33.465  1.00 55.71           O
ATOM    724  CB  ALA C 129       0.409 -13.646 -32.949  1.00 44.27           C
ATOM    725  N   GLN C 130       3.411 -14.590 -33.606  1.00 48.95           N
ATOM    726  CA  GLN C 130       4.803 -14.615 -33.174  1.00 50.39           C
ATOM    727  C   GLN C 130       5.737 -14.134 -34.276  1.00 53.72           C
ATOM    728  O   GLN C 130       6.722 -13.437 -33.997  1.00 51.24           O
ATOM    729  CB  GLN C 130       5.220 -16.016 -32.741  1.00 47.68           C
ATOM    730  CG  GLN C 130       4.537 -16.562 -31.495  1.00 56.29           C
ATOM    731  CD  GLN C 130       4.900 -18.026 -31.239  1.00 63.49           C
ATOM    732  OE1 GLN C 130       4.655 -18.911 -32.073  1.00 54.13           O
ATOM    733  NE2 GLN C 130       5.506 -18.282 -30.081  1.00 71.00           N
ATOM    734  N   ILE C 131       5.454 -14.504 -35.526  1.00 53.38           N
ATOM    735  CA  ILE C 131       6.257 -14.017 -36.639  1.00 47.94           C
ATOM    736  C   ILE C 131       6.228 -12.486 -36.717  1.00 50.06           C
ATOM    737  O   ILE C 131       7.276 -11.840 -36.833  1.00 48.00           O
ATOM    738  CB  ILE C 131       5.811 -14.690 -37.943  1.00 50.29           C
ATOM    739  CG1 ILE C 131       6.188 -16.168 -37.881  1.00 44.57           C
ATOM    740  CG2 ILE C 131       6.459 -14.011 -39.139  1.00 52.42           C
ATOM    741  CD1 ILE C 131       5.374 -17.051 -38.793  1.00 47.62           C
ATOM    742  N   THR C 132       5.039 -11.880 -36.710  1.00 47.83           N
ATOM    743  CA  THR C 132       5.003 -10.431 -36.878  1.00 46.98           C
ATOM    744  C   THR C 132       5.622  -9.732 -35.675  1.00 49.50           C
ATOM    745  O   THR C 132       6.281  -8.701 -35.821  1.00 53.55           O
ATOM    746  CB  THR C 132       3.587  -9.908 -37.136  1.00 45.93           C
ATOM    747  OG1 THR C 132       2.749 -10.245 -36.051  1.00 56.76           O
ATOM    748  CG2 THR C 132       3.010 -10.503 -38.381  1.00 49.09           C
ATOM    749  N   ALA C 133       5.392 -10.245 -34.473  1.00 50.77           N
ATOM    750  CA  ALA C 133       6.040  -9.632 -33.320  1.00 51.66           C
ATOM    751  C   ALA C 133       7.547  -9.832 -33.359  1.00 54.34           C
ATOM    752  O   ALA C 133       8.293  -8.975 -32.880  1.00 53.47           O
ATOM    753  CB  ALA C 133       5.466 -10.202 -32.029  1.00 51.50           C
ATOM    754  N   GLY C 134       8.020 -10.958 -33.897  1.00 52.35           N
ATOM    755  CA  GLY C 134       9.455 -11.159 -33.974  1.00 54.28           C
ATOM    756  C   GLY C 134      10.132 -10.183 -34.912  1.00 58.24           C
ATOM    757  O   GLY C 134      11.194  -9.647 -34.597  1.00 65.14           O
ATOM    758  N   ILE C 135       9.551  -9.963 -36.092  1.00 56.35           N
ATOM    759  CA  ILE C 135      10.065  -8.935 -37.000  1.00 63.47           C
ATOM    760  C   ILE C 135       9.953  -7.558 -36.373  1.00 61.74           C
ATOM    761  O   ILE C 135      10.891  -6.751 -36.436  1.00 66.23           O
ATOM    762  CB  ILE C 135       9.422  -9.038 -38.391  1.00 61.75           C
ATOM    763  CG1 ILE C 135       9.889 -10.348 -39.002  1.00 56.29           C
ATOM    764  CG2 ILE C 135       9.823  -7.911 -39.278  1.00 64.35           C
ATOM    765  CD1 ILE C 135       8.838 -11.044 -39.651  1.00 62.29           C
ATOM    766  N   ALA C 136       8.791  -7.254 -35.804  1.00 57.75           N
ATOM    767  CA  ALA C 136       8.654  -6.005 -35.063  1.00 59.53           C
ATOM    768  C   ALA C 136       9.738  -5.869 -34.008  1.00 64.38           C
ATOM    769  O   ALA C 136      10.235  -4.769 -33.760  1.00 67.12           O
ATOM    770  CB  ALA C 136       7.276  -5.931 -34.407  1.00 48.50           C
ATOM    771  N   LEU C 137      10.120  -6.980 -33.376  1.00 67.38           N
ATOM    772  CA  LEU C 137      11.181  -6.925 -32.382  1.00 66.71           C
ATOM    773  C   LEU C 137      12.476  -6.458 -33.019  1.00 72.09           C
ATOM    774  O   LEU C 137      13.185  -5.618 -32.453  1.00 76.90           O
ATOM    775  CB  LEU C 137      11.354  -8.306 -31.746  1.00 62.87           C
ATOM    776  CG  LEU C 137      12.450  -8.536 -30.720  1.00 59.63           C
ATOM    777  CD1 LEU C 137      12.321  -7.494 -29.646  1.00 59.56           C
ATOM    778  CD2 LEU C 137      12.345  -9.928 -30.118  1.00 56.08           C
ATOM    779  N   HIS C 138      12.772  -6.952 -34.226  1.00 70.54           N
ATOM    780  CA  HIS C 138      13.962  -6.517 -34.950  1.00 72.07           C
ATOM    781  C   HIS C 138      13.883  -5.062 -35.391  1.00 69.09           C
ATOM    782  O   HIS C 138      14.860  -4.322 -35.268  1.00 68.40           O
ATOM    783  CB  HIS C 138      14.174  -7.446 -36.133  1.00 78.82           C
ATOM    784  CG  HIS C 138      15.311  -7.049 -37.016  1.00 87.64           C
ATOM    785  ND1 HIS C 138      15.245  -5.926 -37.822  1.00 80.65           N
ATOM    786  CD2 HIS C 138      16.549  -7.571 -37.189  1.00 80.88           C
ATOM    787  CE1 HIS C 138      16.378  -5.799 -38.487  1.00 82.99           C
ATOM    788  NE2 HIS C 138      17.189  -6.777 -38.113  1.00 88.97           N
ATOM    789  N   GLN C 139      12.713  -4.603 -35.816  1.00 73.60           N
ATOM    790  CA  GLN C 139      12.624  -3.231 -36.308  1.00 80.02           C
ATOM    791  C   GLN C 139      12.692  -2.221 -35.169  1.00 81.38           C
ATOM    792  O   GLN C 139      13.150  -1.094 -35.378  1.00 83.52           O
ATOM    793  CB  GLN C 139      11.350  -3.033 -37.143  1.00 78.90           C
ATOM    794  CG  GLN C 139      11.274  -1.674 -37.867  1.00 90.08           C
ATOM    795  CD  GLN C 139      12.312  -1.498 -38.995  1.00100.84           C
ATOM    796  OE1 GLN C 139      12.887  -2.476 -39.504  1.00100.59           O
ATOM    797  NE2 GLN C 139      12.542  -0.240 -39.394  1.00 95.12           N
ATOM    798  N   SER C 140      12.218  -2.583 -33.974  1.00 80.31           N
ATOM    799  CA  SER C 140      12.072  -1.625 -32.890  1.00 75.88           C
ATOM    800  C   SER C 140      13.106  -1.770 -31.778  1.00 72.80           C
ATOM    801  O   SER C 140      13.186  -0.877 -30.922  1.00 71.62           O
ATOM    802  CB  SER C 140      10.660  -1.706 -32.278  1.00 71.01           C
ATOM    803  OG  SER C 140      10.374  -2.982 -31.723  1.00 75.42           O
ATOM    804  N   MET C 141      13.872  -2.862 -31.730  1.00 69.98           N
ATOM    805  CA  MET C 141      14.850  -2.983 -30.655  1.00 74.16           C
ATOM    806  C   MET C 141      15.992  -1.998 -30.857  1.00 77.86           C
ATOM    807  O   MET C 141      16.371  -1.690 -31.988  1.00 82.77           O
ATOM    808  CB  MET C 141      15.440  -4.389 -30.602  1.00 70.87           C
ATOM    809  CG  MET C 141      16.250  -4.752 -31.828  1.00 67.08           C
ATOM    810  SD  MET C 141      16.629  -6.504 -31.751  1.00 88.08           S
ATOM    811  CE  MET C 141      17.783  -6.714 -33.121  1.00 81.47           C
ATOM    812  N   LEU C 142      16.539  -1.488 -29.751  1.00 79.44           N
ATOM    813  CA  LEU C 142      17.681  -0.589 -29.863  1.00 77.23           C
ATOM    814  C   LEU C 142      18.913  -1.342 -30.370  1.00 77.47           C
ATOM    815  O   LEU C 142      19.196  -2.468 -29.952  1.00 75.71           O
ATOM    816  CB  LEU C 142      17.956   0.148 -28.544  1.00 69.70           C
ATOM    817  CG  LEU C 142      17.104   1.364 -28.112  1.00 70.80           C
ATOM    818  CD1 LEU C 142      15.617   1.330 -28.471  1.00 73.62           C
ATOM    819  CD2 LEU C 142      17.273   1.609 -26.638  1.00 69.45           C
ATOM    820  N   ASN C 143      19.649  -0.685 -31.274  1.00 83.56           N
ATOM    821  CA  ASN C 143      20.947  -1.102 -31.801  1.00 85.07           C
ATOM    822  C   ASN C 143      21.913  -1.431 -30.655  1.00 81.74           C
ATOM    823  O   ASN C 143      21.723  -0.964 -29.528  1.00 80.96           O
ATOM    824  CB  ASN C 143      21.472  -0.062 -32.811  1.00 82.66           C
ATOM    825  CG  ASN C 143      22.424   0.930 -32.206  1.00 88.42           C
ATOM    826  OD1 ASN C 143      23.600   0.610 -31.952  1.00 86.44           O
ATOM    827  ND2 ASN C 143      21.939   2.166 -32.002  1.00 89.05           N
ATOM    828  N   SER C 144      22.929  -2.260 -30.924  1.00 76.57           N
ATOM    829  CA  SER C 144      23.829  -2.745 -29.876  1.00 79.47           C
ATOM    830  C   SER C 144      24.570  -1.658 -29.101  1.00 81.83           C
ATOM    831  O   SER C 144      24.801  -1.820 -27.896  1.00 79.72           O
ATOM    832  CB  SER C 144      24.874  -3.660 -30.500  1.00 76.28           C
ATOM    833  OG  SER C 144      25.997  -3.744 -29.651  1.00 78.99           O
ATOM    834  N   GLN C 145      24.952  -0.549 -29.725  1.00 84.35           N
ATOM    835  CA  GLN C 145      25.644   0.434 -28.897  1.00 87.22           C
ATOM    836  C   GLN C 145      24.736   1.493 -28.291  1.00 81.66           C
ATOM    837  O   GLN C 145      25.157   2.168 -27.342  1.00 84.54           O
ATOM    838  CB  GLN C 145      26.849   1.051 -29.608  1.00 95.73           C
ATOM    839  CG  GLN C 145      28.093   0.159 -29.314  1.00 95.72           C
ATOM    840  CD  GLN C 145      29.166   0.826 -28.436  1.00101.19           C
ATOM    841  OE1 GLN C 145      29.305   2.053 -28.403  1.00102.49           O
ATOM    842  NE2 GLN C 145      29.916   0.001 -27.702  1.00 96.66           N
ATOM    843  N   ALA C 146      23.527   1.685 -28.816  1.00 78.06           N
ATOM    844  CA  ALA C 146      22.551   2.469 -28.061  1.00 81.99           C
ATOM    845  C   ALA C 146      22.301   1.840 -26.691  1.00 76.50           C
ATOM    846  O   ALA C 146      21.957   2.541 -25.735  1.00 72.97           O
ATOM    847  CB  ALA C 146      21.237   2.592 -28.839  1.00 73.70           C
ATOM    848  N   ILE C 147      22.459   0.519 -26.588  1.00 76.35           N
ATOM    849  CA  ILE C 147      22.349  -0.169 -25.308  1.00 75.14           C
ATOM    850  C   ILE C 147      23.475   0.248 -24.373  1.00 73.47           C
ATOM    851  O   ILE C 147      23.249   0.547 -23.193  1.00 71.08           O
ATOM    852  CB  ILE C 147      22.319  -1.692 -25.548  1.00 70.12           C
ATOM    853  CG1 ILE C 147      21.087  -2.051 -26.386  1.00 72.68           C
ATOM    854  CG2 ILE C 147      22.363  -2.478 -24.273  1.00 66.17           C
ATOM    855  CD1 ILE C 147      19.737  -1.829 -25.663  1.00 63.30           C
ATOM    856  N   ASP C 148      24.697   0.306 -24.889  1.00 76.90           N
ATOM    857  CA  ASP C 148      25.820   0.704 -24.049  1.00 74.41           C
ATOM    858  C   ASP C 148      25.667   2.148 -23.598  1.00 69.80           C
ATOM    859  O   ASP C 148      25.991   2.483 -22.457  1.00 68.31           O
ATOM    860  CB  ASP C 148      27.109   0.504 -24.828  1.00 83.11           C
ATOM    861  CG  ASP C 148      27.327  -0.948 -25.176  1.00 88.44           C
ATOM    862  OD1 ASP C 148      27.482  -1.244 -26.384  1.00 88.78           O
ATOM    863  OD2 ASP C 148      27.270  -1.794 -24.253  1.00 90.05           O
ATOM    864  N   ASN C 149      25.166   3.016 -24.489  1.00 67.68           N
ATOM    865  CA  ASN C 149      24.845   4.391 -24.112  1.00 68.83           C
ATOM    866  C   ASN C 149      23.749   4.430 -23.064  1.00 70.86           C
ATOM    867  O   ASN C 149      23.854   5.144 -22.056  1.00 66.62           O
ATOM    868  CB  ASN C 149      24.437   5.204 -25.330  1.00 76.67           C
ATOM    869  CG  ASN C 149      25.580   5.414 -26.294  1.00 84.69           C
ATOM    870  OD1 ASN C 149      26.668   4.844 -26.131  1.00 85.73           O
ATOM    871  ND2 ASN C 149      25.347   6.244 -27.306  1.00 84.72           N
ATOM    872  N   LEU C 150      22.652   3.716 -23.324  1.00 68.74           N
ATOM    873  CA  LEU C 150      21.537   3.700 -22.389  1.00 62.86           C
ATOM    874  C   LEU C 150      22.006   3.176 -21.042  1.00 65.34           C
ATOM    875  O   LEU C 150      21.667   3.737 -19.987  1.00 58.77           O
ATOM    876  CB  LEU C 150      20.412   2.840 -22.952  1.00 62.12           C
ATOM    877  CG  LEU C 150      19.220   2.532 -22.047  1.00 58.55           C
ATOM    878  CD1 LEU C 150      18.454   3.800 -21.644  1.00 54.17           C
ATOM    879  CD2 LEU C 150      18.327   1.512 -22.719  1.00 56.08           C
ATOM    880  N   ARG C 151      22.812   2.108 -21.068  1.00 62.15           N
ATOM    881  CA  ARG C 151      23.342   1.552 -19.831  1.00 61.02           C
ATOM    882  C   ARG C 151      24.123   2.594 -19.052  1.00 60.82           C
ATOM    883  O   ARG C 151      23.985   2.694 -17.830  1.00 63.46           O
ATOM    884  CB  ARG C 151      24.219   0.347 -20.131  1.00 57.63           C
ATOM    885  CG  ARG C 151      24.880  -0.214 -18.922  1.00 53.26           C
ATOM    886  CD  ARG C 151      25.267  -1.657 -19.149  1.00 63.63           C
ATOM    887  NE  ARG C 151      25.251  -2.031 -20.556  1.00 69.50           N
ATOM    888  CZ  ARG C 151      24.672  -3.138 -20.983  1.00 71.78           C
ATOM    889  NH1 ARG C 151      24.675  -3.470 -22.270  1.00 70.64           N
ATOM    890  NH2 ARG C 151      24.086  -3.940 -20.081  1.00 71.28           N
ATOM    891  N   ALA C 152      24.881   3.429 -19.742  1.00 60.41           N
ATOM    892  CA  ALA C 152      25.635   4.432 -19.019  1.00 59.59           C
ATOM    893  C   ALA C 152      24.738   5.577 -18.545  1.00 59.05           C
ATOM    894  O   ALA C 152      24.882   6.059 -17.416  1.00 61.44           O
ATOM    895  CB  ALA C 152      26.768   4.949 -19.897  1.00 54.50           C
ATOM    896  N   SER C 153      23.752   5.976 -19.334  1.00 54.78           N
ATOM    897  CA  SER C 153      22.854   7.014 -18.849  1.00 59.78           C
ATOM    898  C   SER C 153      22.099   6.551 -17.608  1.00 61.97           C
ATOM    899  O   SER C 153      21.891   7.336 -16.677  1.00 62.41           O
ATOM    900  CB  SER C 153      21.915   7.476 -19.959  1.00 58.13           C
ATOM    901  OG  SER C 153      22.679   7.755 -21.116  1.00 64.12           O
ATOM    902  N   LEU C 154      21.666   5.288 -17.576  1.00 62.32           N
ATOM    903  CA  LEU C 154      20.894   4.812 -16.432  1.00 59.60           C
ATOM    904  C   LEU C 154      21.732   4.831 -15.165  1.00 58.18           C
ATOM    905  O   LEU C 154      21.248   5.224 -14.097  1.00 55.59           O
ATOM    906  CB  LEU C 154      20.404   3.390 -16.698  1.00 53.83           C
ATOM    907  CG  LEU C 154      19.389   3.228 -17.809  1.00 54.45           C
ATOM    908  CD1 LEU C 154      19.029   1.778 -17.981  1.00 49.08           C
ATOM    909  CD2 LEU C 154      18.181   4.050 -17.424  1.00 54.27           C
ATOM    910  N   GLU C 155      23.014   4.479 -15.285  1.00 59.10           N
ATOM    911  CA  GLU C 155      23.885   4.400 -14.119  1.00 62.73           C
ATOM    912  C   GLU C 155      24.013   5.748 -13.411  1.00 65.19           C
ATOM    913  O   GLU C 155      24.126   5.798 -12.182  1.00 67.08           O
ATOM    914  CB  GLU C 155      25.262   3.864 -14.518  1.00 61.68           C
ATOM    915  CG  GLU C 155      26.186   3.808 -13.330  1.00 72.95           C
ATOM    916  CD  GLU C 155      26.208   2.448 -12.660  1.00 87.43           C
ATOM    917  OE1 GLU C 155      25.430   1.561 -13.084  1.00 87.63           O
ATOM    918  OE2 GLU C 155      26.930   2.298 -11.640  1.00 91.92           O
ATOM    919  N   THR C 156      24.044   6.846 -14.161  1.00 59.41           N
ATOM    920  CA  THR C 156      24.330   8.150 -13.576  1.00 63.12           C
ATOM    921  C   THR C 156      23.095   8.938 -13.146  1.00 61.52           C
ATOM    922  O   THR C 156      23.232  10.078 -12.695  1.00 61.94           O
ATOM    923  CB  THR C 156      25.169   8.985 -14.547  1.00 62.17           C
ATOM    924  OG1 THR C 156      24.324   9.531 -15.572  1.00 66.17           O
ATOM    925  CG2 THR C 156      26.270   8.138 -15.160  1.00 57.19           C
ATOM    926  N   THR C 157      21.907   8.376 -13.248  1.00 63.50           N
ATOM    927  CA  THR C 157      20.712   9.111 -12.873  1.00 59.99           C
ATOM    928  C   THR C 157      20.253   8.679 -11.480  1.00 55.49           C
ATOM    929  O   THR C 157      20.696   7.663 -10.941  1.00 53.48           O
ATOM    930  CB  THR C 157      19.603   8.904 -13.928  1.00 64.53           C
ATOM    931  OG1 THR C 157      18.527   9.832 -13.708  1.00 77.87           O
ATOM    932  CG2 THR C 157      19.058   7.477 -13.925  1.00 59.27           C
ATOM    933  N   ASN C 158      19.389   9.488 -10.876  1.00 53.89           N
ATOM    934  CA  ASN C 158      18.900   9.128  -9.553  1.00 54.39           C
ATOM    935  C   ASN C 158      17.433   9.520  -9.311  1.00 55.32           C
ATOM    936  O   ASN C 158      17.011   9.637  -8.157  1.00 51.97           O
ATOM    937  CB  ASN C 158      19.824   9.778  -8.504  1.00 53.62           C
ATOM    938  CG  ASN C 158      19.645  11.263  -8.432  1.00 57.04           C
ATOM    939  OD1 ASN C 158      19.453  11.926  -9.448  1.00 62.81           O
ATOM    940  ND2 ASN C 158      19.664  11.795  -7.236  1.00 56.19           N
ATOM    941  N   GLN C 159      16.660   9.790 -10.342  1.00 55.77           N
ATOM    942  CA  GLN C 159      15.254  10.099 -10.182  1.00 54.17           C
ATOM    943  C   GLN C 159      14.362   8.879 -10.433  1.00 52.84           C
ATOM    944  O   GLN C 159      14.774   7.849 -10.979  1.00 50.63           O
ATOM    945  CB  GLN C 159      14.825  11.299 -11.007  1.00 64.32           C
ATOM    946  CG  GLN C 159      15.699  12.510 -10.866  1.00 68.39           C
ATOM    947  CD  GLN C 159      14.902  13.757 -11.091  1.00 86.43           C
ATOM    948  OE1 GLN C 159      14.280  14.272 -10.151  1.00 92.84           O
ATOM    949  NE2 GLN C 159      14.919  14.270 -12.324  1.00 83.69           N
ATOM    950  N   ALA C 160      13.135   9.001  -9.940  1.00 50.92           N
ATOM    951  CA  ALA C 160      12.109   8.003 -10.193  1.00 47.99           C
ATOM    952  C   ALA C 160      11.713   7.939 -11.665  1.00 49.97           C
ATOM    953  O   ALA C 160      11.460   6.844 -12.179  1.00 52.15           O
ATOM    954  CB  ALA C 160      10.891   8.320  -9.335  1.00 42.88           C
ATOM    955  N   ILE C 161      11.569   9.075 -12.343  1.00 49.22           N
ATOM    956  CA  ILE C 161      11.264   9.043 -13.769  1.00 52.42           C
ATOM    957  C   ILE C 161      12.121  10.080 -14.491  1.00 51.68           C
ATOM    958  O   ILE C 161      12.317  11.187 -13.989  1.00 56.76           O
ATOM    959  CB  ILE C 161       9.749   9.260 -13.988  1.00 49.41           C
ATOM    960  CG1 ILE C 161       9.411   9.601 -15.427  1.00 53.17           C
ATOM    961  CG2 ILE C 161       9.223  10.364 -13.099  1.00 47.58           C
ATOM    962  CD1 ILE C 161       7.922   9.300 -15.717  1.00 52.30           C
ATOM    963  N   GLU C 162      12.634   9.735 -15.669  1.00 50.30           N
ATOM    964  CA  GLU C 162      13.560  10.660 -16.304  1.00 56.62           C
ATOM    965  C   GLU C 162      13.595  10.443 -17.813  1.00 57.38           C
ATOM    966  O   GLU C 162      13.861   9.335 -18.282  1.00 55.49           O
ATOM    967  CB  GLU C 162      14.952  10.530 -15.689  1.00 58.74           C
ATOM    968  CG  GLU C 162      16.022  11.186 -16.512  1.00 65.37           C
ATOM    969  CD  GLU C 162      17.032  11.915 -15.652  1.00 73.14           C
ATOM    970  OE1 GLU C 162      17.020  11.699 -14.412  1.00 72.39           O
ATOM    971  OE2 GLU C 162      17.821  12.708 -16.224  1.00 75.32           O
[truncated: 477,163 more chars]
